# Supplementary material for: Identifying daily changes in circRNAs and circRNA-associated-ceRNA networks in the rat pineal gland
Source: Int J Med Sci. 2021 Jan 14;18(5):1225–39. doi: 10.7150/ijms.51743 (PMC7847611; doi:10.7150/ijms.51743)
Supplement: Supplementary file 2 — Supplementary tables. [file ijmsv18p1225s2.xlsx]

## Sheet: Support Table 1
Support Table 1. Statistical table of CircRNA sequencing data evaluation
Sample-ID	ReadSum	BaseSum	GC(%)	Q30(%)
C01	82034902	24524603600	51.26	95.05
C02	62957385	18835677988	50.02	95.14
C03	66859517	19997192874	49.98	95.18
C04	69823305	20901129108	50.26	95.18
C05	76852012	22979666338	50.15	95.09
C06	69414944	20751240984	50.01	95.36
Read Number: The total number of Pair-end Reads in clean reads. Base Number: Total number of bases in clean reads. GC Content: The content of G and C bases in clean reads. Q30(%): The percentage of bases with Q-score(30) or higher in clean reads.

## Sheet: Support Table 2
Support Table 2. Statistical table of miRNA sequencing data evaluation
Sample-ID	Raw_reads	Low_quality	Containing'N'reads	Length<15	Length>35	Clean_reads	Q30(%)
S01	19851378	0	864	26368	259107	19565039	98.57
S02	20225718	0	856	33298	249336	19942228	98.79
S03	20372463	0	899	26041	357778	19987745	98.64
S04	25003343	0	1010	87563	481552	24433218	98.32
S05	18173220	0	824	55177	365407	17751812	98.63
S06	22577477	0	1012	88295	488241	21999929	98.84
Raw reads: Sequencing raw data. Low quality reads: The proportion of base quality below Q-score(30) is higher than 20% in the read. Containing 'N' reads: reads containing at least 10% of unknown base (N). Length<15: Reads with less than 15 nucleotides after removing the adaptor. Length>35: Reads were greater than 35 nucleotides after removing the adaptor. Clean reads: Number of reads for bases wi…

## Sheet: Support Table 3
Support Table 3. Statistical table of circRNA Clean Data and rat genome comparison results
Sample-ID	Total Reads	Mapped Reads	Uniq Map Reads	Multiple Map Reads	Reads Map to '+'	Reads Map to '-'
C01	164069804	164,051,976(99.99%)	124,328,338(75.78%)	39,723,638(24.21%)	81,067,569(49.41%)	81,028,282(49.39%)
C02	125914770	125,900,198(99.99%)	100,506,927(79.82%)	25,393,271(20.17%)	62,189,727(49.39%)	62,154,859(49.36%)
C03	133719034	133,704,704(99.99%)	105,741,772(79.08%)	27,962,932(20.91%)	40,642,301(30.39%)	40,620,425(30.38%)
C04	139646610	139,631,892(99.99%)	111,777,897(80.04%)	27,853,995(19.95%)	68,943,673(49.37%)	68,900,486(49.34%)
C05	153704024	153,689,608(99.99%)	121,579,761(79.10%)	32,109,847(20.89%)	75,893,091(49.38%)	75,849,828(49.35%)
C06	138829888	138,814,602(99.99%)	111,199,781(80.10%)	27,614,821(19.89%)	68,556,838(49.38%)	68,523,497(49.36%)
Total Reads: The number of Clean Reads, counted as per single end. Mapped Reads: The number of reads in the reference genome and the percentage in clean reads. Uniq Mapped Reads: The number of reads to the unique location of the reference genome and the percentage in clean reads. Multiple Map Reads: The number of reads to multiple locations of the reference genome and the percentage in clean read…

## Sheet: Support Table 4
Support Table 4. Statistical table of miRNA Clean Data and rat genome comparison results
Sample-ID	Total Reads	rRNA	scRNA	snRNA	snoRNA	tRNA	Repbase	Unannotated Reads	Mapped_Reads	Mapped_reads(+)	Mapped_reads(-)
S01	19565039(100%)	117781(0.6%)	0(0%)	48(0%)	73613(0.38%)	381765(1.95%)	56763(0.29%)	18935069(96.78%)	12432694(65.66%)	8082182	4350512
S02	19942228(100.00%)	112569(0.56%)	0(0.00%)	50(0.00%)	69615(0.35%)	232837(1.17%)	58078(0.29%)	19469079(97.63%)	13463478(69.15%)	8822268	4641210
S03	19987745(100.00%)	119553(0.60%)	0(0.00%)	39(0.00%)	79448(0.40%)	379586(1.90%)	62072(0.31%)	19347047(96.79%)	13004303(67.22%)	8356580	4647723
S04	24433218(100.00%)	120303(0.49%)	0(0.00%)	113(0.00%)	83111(0.34%)	426872(1.75%)	82728(0.34%)	23720091(97.08%)	16260714(68.55%)	10952693	5308021
S05	17751812(100.00%)	91339(0.51%)	0(0.00%)	63(0.00%)	62673(0.35%)	290424(1.64%)	59065(0.33%)	17248248(97.17%)	11906801(69.03%)	7812757	4094044
S06	21999929(100.00%)	104720(0.48%)	0(0.00%)	106(0.00%)	60743(0.28%)	311063(1.41%)	75155(0.34%)	21448142(97.49%)	14168641(66.06%)	9520102	4648539
Total Reads: The number of Clean Reads. rRNA: Reads identified as rRNA and the percentage in total reads. Repbase: Reads identified as repeat sequence. Mapped Reads: The number of reads in the unannotated reads aligned within the rat genome and the percentage in unannotated reads. Reads Map to '+': The number of reads to the reference genome plus strand. Reads Map to '-': The number of reads to t…

## Sheet: Support Table 5
Support Table 5. circRNA sample correlation coefficient
sample	C01	C02	C03	C04	C05	C06
C01	1	0.9415	0.9517	0.9051	0.9155	0.9162
C02	0.9415	1	0.9381	0.9095	0.9305	0.9261
C03	0.9517	0.9381	1	0.9278	0.9392	0.9271
C04	0.9051	0.9095	0.9278	1	0.9596	0.9425
C05	0.9155	0.9305	0.9392	0.9596	1	0.9404
C06	0.9162	0.9261	0.9271	0.9425	0.9404	1
Pearson’s correlation coefficient (r) was calculated to evaluate the correlations of biological replicates. C01, C02, and C03 indicate the samples harvested under light conditions. C04, C05, and C06 represent the samples collected under dark conditions.

## Sheet: Support Table 6
Support Table 6. miRNA sample correlation coefficient
sample	S01	S02	S03	S04	S05	S06
S01	1	0.994806	0.997834	0.971294	0.975601	0.96293
S02	0.994806	1	0.991148	0.980885	0.988899	0.979174
S03	0.997834	0.991148	1	0.960978	0.971886	0.954504
S04	0.971294	0.980885	0.960978	1	0.988828	0.987019
S05	0.975601	0.988899	0.971886	0.988828	1	0.993778
S06	0.96293	0.979174	0.954504	0.987019	0.993778	1
Pearson’s correlation coefficient (r) was calculated to evaluate the correlations of biological replicates. S01, S02, S03 are the samples collected under light conditions. S04, S05, and S06 represent the samples collected under dark conditions.

## Sheet: Support Table 7
Support Table 7: circRNA expression
#ID	C01	C02	C03	C04	C05	C06	CircRNA Length	circRNA host gene_id	start	end	C01_C02_C03_coexpression	C04_C05_C06_coexpression	All samples coexpression	GO annotion for circRNA-host-gene	KO|e_value|Database_Genes|Anno
1:1841452|1846589	0	0	0	0	485.692	0	514	#N/A	#N/A	#N/A	#N/A	#N/A	#N/A	#N/A	#N/A
1:4108220|4204651	3.18989	0	2.74463	0	0	0	96432	#N/A	#N/A	#N/A	#N/A	#N/A	#N/A	#N/A	#N/A
1:4204527|4230404	14.2642	0	15.3414	27.1196	0	0	25878	#N/A	#N/A	#N/A	#N/A	#N/A	#N/A	#N/A	#N/A
1:4204527|4231234	13.8209	0	0	0	0	0	26708	#N/A	#N/A	#N/A	#N/A	#N/A	#N/A	#N/A	#N/A
1:4430763|4433261	0	0	132.388	0	159.837	0	2499	ENSRNOG00000011058	6451810	6970040	#N/A	#N/A	#N/A	GO:0001954,GO:0005178,GO:0005509,GO:0005730,GO:0007527,GO:0007528,GO:0008270,GO:0016010,GO:0017166,GO:0019901,GO:0030175,GO:0030426,GO:0030864,GO:0031594,GO:0051015,GO:0070938	#N/A
1:6804365|6816920	229.272	0	0	0	0	0	805	#N/A	#N/A	#N/A	#N/A	#N/A	#N/A	#N/A	#N/A
1:12086530|12134025	0	15.7304	6.96559	0	0	2.77261	47496	#N/A	#N/A	#N/A	#N/A	#N/A	#N/A	#N/A	#N/A
1:12128638|12134025	0	0	0	0	46.3336	0	5388	#N/A	#N/A	#N/A	#N/A	#N/A	#N/A	#N/A	#N/A
1:12128638|12158667	0	7.46385	8.81352	0	8.31321	0	30030	ENSRNOG00000059224	13212324	13298347	#N/A	#N/A	#N/A	GO:0005509,GO:0005886,GO:0005905,GO:0006898,GO:0017124	#N/A
1:13262070|13268495	438.544	0	269.521	0	0	0	982	ENSRNOG00000031700	15412603	15613746	#N/A	#N/A	#N/A	GO:0000186,GO:0000187,GO:0000287,GO:0002931,GO:0004709,GO:0005524,GO:0005783,GO:0006919,GO:0007254,GO:0008631,GO:0008656,GO:0019901,GO:0019903,GO:0042803,GO:0043065,GO:0045087,GO:0070301	K04426|0|rno:365057|Map3k5, Ask1, RGD1306565; mitogen-activated protein kinase kinase kinase 5 (EC:2.7.11.25); K04426 mitogen-activated protein kinase kinase kinase 5 [EC:2.7.11.25] (A)
1:15488392|15494771	1535.64	466.229	619.353	985.369	1012.6	0	641	ENSRNOG00000013202	21141970	21263850	1:15488392|15494771	#N/A	#N/A	GO:0003824,GO:0005634,GO:0005829,GO:0007178,GO:0008022,GO:0008104,GO:0010738,GO:0016070,GO:0016208,GO:0016324,GO:0016328,GO:0016529,GO:0019901,GO:0019904,GO:0030315,GO:0032947,GO:0034237,GO:0043234,GO:0060306,GO:0070382,GO:0071320,GO:1901381,GO:1902261	K16524|0|rno:361458|Akap7, AKAP-18, AKAP18d, Akap15, Akap18; A kinase (PRKA) anchor protein 7; K16524 A-kinase anchor protein 7 (A)
1:21142145|21149467	0	0	0	0	1217.78	0	287	ENSRNOG00000013202	21141970	21263850	#N/A	#N/A	#N/A	GO:0003824,GO:0005634,GO:0005829,GO:0007178,GO:0008022,GO:0008104,GO:0010738,GO:0016070,GO:0016208,GO:0016324,GO:0016328,GO:0016529,GO:0019901,GO:0019904,GO:0030315,GO:0032947,GO:0034237,GO:0043234,GO:0060306,GO:0070382,GO:0071320,GO:1901381,GO:1902261	K16524|0|rno:361458|Akap7, AKAP-18, AKAP18d, Akap15, Akap18; A kinase (PRKA) anchor protein 7; K16524 A-kinase anchor protein 7 (A)
1:21142145|21164430	946.483	0	0	599.831	597.443	900.43	585	ENSRNOG00000013202	21141970	21263850	#N/A	1:21142145|21164430	#N/A	GO:0003824,GO:0005634,GO:0005829,GO:0007178,GO:0008022,GO:0008104,GO:0010738,GO:0016070,GO:0016208,GO:0016324,GO:0016328,GO:0016529,GO:0019901,GO:0019904,GO:0030315,GO:0032947,GO:0034237,GO:0043234,GO:0060306,GO:0070382,GO:0071320,GO:1901381,GO:1902261	K16524|0|rno:361458|Akap7, AKAP-18, AKAP18d, Akap15, Akap18; A kinase (PRKA) anchor protein 7; K16524 A-kinase anchor protein 7 (A)
1:21142145|21211619	0	0	0	248.866	0	155.659	846	ENSRNOG00000013202	21141970	21263850	#N/A	#N/A	#N/A	GO:0003824,GO:0005634,GO:0005829,GO:0007178,GO:0008022,GO:0008104,GO:0010738,GO:0016070,GO:0016208,GO:0016324,GO:0016328,GO:0016529,GO:0019901,GO:0019904,GO:0030315,GO:0032947,GO:0034237,GO:0043234,GO:0060306,GO:0070382,GO:0071320,GO:1901381,GO:1902261	K16524|0|rno:361458|Akap7, AKAP-18, AKAP18d, Akap15, Akap18; A kinase (PRKA) anchor protein 7; K16524 A-kinase anchor protein 7 (A)
1:21149313|21164430	0	0	0	1084.46	0	0	453	ENSRNOG00000013202	21141970	21263850	#N/A	#N/A	#N/A	GO:0003824,GO:0005634,GO:0005829,GO:0007178,GO:0008022,GO:0008104,GO:0010738,GO:0016070,GO:0016208,GO:0016324,GO:0016328,GO:0016529,GO:0019901,GO:0019904,GO:0030315,GO:0032947,GO:0034237,GO:0043234,GO:0060306,GO:0070382,GO:0071320,GO:1901381,GO:1902261	K16524|0|rno:361458|Akap7, AKAP-18, AKAP18d, Akap15, Akap18; A kinase (PRKA) anchor protein 7; K16524 A-kinase anchor protein 7 (A)
1:21160905|21211619	0	0	0	0	0	706.733	559	ENSRNOG00000016371	22705916	22748422	#N/A	#N/A	#N/A	GO:0005215,GO:0005886,GO:0016021,GO:0055085	#N/A
1:22716588|22735761	0	412.021	0	0	0	0	544	ENSRNOG00000016371	22705916	22748422	#N/A	#N/A	#N/A	GO:0005215,GO:0005886,GO:0016021,GO:0055085	#N/A
1:22735614|22738713	0	704.841	0	1324.15	1099.07	0	318	#N/A	#N/A	#N/A	#N/A	#N/A	#N/A	#N/A	#N/A
1:28362167|28391305	0	20.5122	0	0	0	0	29139	ENSRNOG00000014240	29432152	29487473	#N/A	#N/A	#N/A	GO:0003676,GO:0008033,GO:0008168,GO:0032259	K15430|0|rno:378794|Trmt11, Mds024; tRNA methyltransferase 11 homolog (S. cerevisiae); K15430 tRNA (guanine10-N2)-methyltransferase [EC:2.1.1.214] (A)
1:29457380|29471715	0	653.087	0	0	611.021	0	572	#N/A	#N/A	#N/A	#N/A	#N/A	#N/A	#N/A	#N/A
1:41959883|41992960	0	9.03478	0	0	0	0	33078	#N/A	#N/A	#N/A	#N/A	#N/A	#N/A	#N/A	#N/A
1:41965929|41992960	11.3794	0	0	0	0	0	27032	ENSRNOG00000018690	42492761	42587721	#N/A	#N/A	#N/A	GO:0005096,GO:0005634,GO:0005737,GO:0005886,GO:0038032,GO:0043547	K16449|4.72874e-135|rno:308118|Rgs17; regulator of G-protein signaling 17; K16449 regulator of G-protein signaling (A)
1:42508955|42530725	3672.92	0	2962.72	0	3406.68	2948.24	469	ENSRNOG00000017030	45923222	46234874	#N/A	#N/A	#N/A	GO:0003677,GO:0003700,GO:0005730,GO:0006355,GO:0016514	K11653|0|mmu:239985|Arid1b, 8030481M12, 9330189K18Rik, AI836955, Ardi1b, B230217J03Rik, mKIAA1235; AT rich interactive domain 1B (SWI-like); K11653 AT-rich interactive domain-containing protein 1 (A)
1:45923228|46014665	0	1310.76	0	1539.04	0	0	456	ENSRNOG00000011310	52360296	52544450	#N/A	#N/A	#N/A	GO:0004118,GO:0005737,GO:0006198,GO:0008144,GO:0010738,GO:0016020,GO:0030552,GO:0030553,GO:0043204,GO:0043949,GO:0046069,GO:0046872,GO:0047555	K18438|0|rno:63885|Pde10a, Pde10a3; phosphodiesterase 10A (EC:3.1.4.35 3.1.4.17); K18438 cAMP and cAMP-inhibited cGMP 3',5'-cyclic phosphodiesterase 10 [EC:3.1.4.17 3.1.4.35] (A)
1:52414237|52444705	2056.95	1816.73	3016.76	0	0	0	329	#N/A	#N/A	#N/A	1:52414237|52444705	#N/A	#N/A	#N/A	#N/A
1:54418421|54424093	65.0676	0	0	0	0	0	5673	ENSRNOG00000015609	56808450	56942556	#N/A	#N/A	#N/A	#N/A	#N/A
1:56848551|56892860	0	0	0	0	832.152	0	300	#N/A	#N/A	#N/A	#N/A	#N/A	#N/A	#N/A	#N/A
1:62178032|62197021	32.3967	0	0	0	0	0	18990	#N/A	#N/A	#N/A	#N/A	#N/A	#N/A	#N/A	#N/A
1:62330221|62360073	0	0	0	0	6.69	0	29853	ENSRNOG00000053234	64130908	64147251	#N/A	#N/A	#N/A	GO:0000932,GO:0001829,GO:0005515,GO:0005634,GO:0006355,GO:0006417,GO:0030014,GO:0031047,GO:2000036	K12580|0|rno:308311|Cnot3; CCR4-NOT transcription complex, subunit 3; K12580 CCR4-NOT transcription complex subunit 3 (A)
1:64133551|64133941	617.272	0	0	0	0	0	299	ENSRNOG00000045583	65763521	65863037	#N/A	#N/A	#N/A	GO:0001666,GO:0005615,GO:0005789,GO:0005886,GO:0006658,GO:0006665,GO:0006953,GO:0006958,GO:0007568,GO:0008654,GO:0010288,GO:0010745,GO:0010888,GO:0015194,GO:0015485,GO:0015825,GO:0016021,GO:0030169,GO:0030175,GO:0030426,GO:0042060,GO:0042803,GO:0045471,GO:0046872,GO:0051258,GO:0051347,GO:0071277,GO:1900006	#N/A
1:65850468|65852263	411.056	207.999	0	234.455	278.002	183.307	1796	ENSRNOG00000027733	73837944	73868695	#N/A	1:65850468|65852263	#N/A	GO:0005886,GO:0016021	K06725|2.67218e-175|rno:574531|Lair1; leukocyte-associated immunoglobulin-like receptor 1; K06725 leukocyte-associated Ig-like receptor (A)
1:73860063|73867801	534.969	0	345.222	0	260.5	801.579	575	ENSRNOG00000011262	77869020	77893509	#N/A	#N/A	#N/A	#N/A	#N/A
1:77872644|77874388	752.096	0	0	0	0	0	409	ENSRNOG00000015229	78354934	78390907	#N/A	#N/A	#N/A	GO:0046872	#N/A
1:78369712|78370333	1486.92	0	1599.21	848.099	1810.12	795.697	331	ENSRNOG00000015852	78456409	78573374	#N/A	1:78369712|78370333	#N/A	GO:0001843,GO:0003677,GO:0005096,GO:0005525,GO:0005634,GO:0005737,GO:0007229,GO:0007264,GO:0008360,GO:0015629,GO:0030900,GO:0043010,GO:0043116,GO:0045892	K05732|0|rno:306400|Arhgap35, Grlf1, p190RhoGAP; Rho GTPase activating protein 35; K05732 glucocorticoid receptor DNA-binding factor 1 (A)
1:78518319|78522187	0	98.9578	87.6391	0	0	0	7550	ENSRNOG00000013767	79795375	79816450	#N/A	#N/A	#N/A	GO:0005813	K16755|0|rno:292680|Ccdc61, RGD1307390; coiled-coil domain containing 61; K16755 coiled-coil domain-containing protein 61 (A)
1:79805721|79807455	395.636	0	0	0	0	0	311	ENSRNOG00000013767	79795375	79816450	#N/A	#N/A	#N/A	GO:0005813	K16755|0|rno:292680|Ccdc61, RGD1307390; coiled-coil domain containing 61; K16755 coiled-coil domain-containing protein 61 (A)
1:79807301|79810373	0	0	0	353.552	0	0	397	ENSRNOG00000019416	81122790	81152384	#N/A	#N/A	#N/A	GO:0003676,GO:0005730,GO:0006355,GO:0046872	K09228|0|rno:499094|Zfp61; zinc finger protein 61; K09228 KRAB domain-containing zinc finger protein (A)
1:81143898|81149507	0	727.725	0	0	0	0	308	ENSRNOG00000019416	81122790	81152384	#N/A	#N/A	#N/A	GO:0003676,GO:0005730,GO:0006355,GO:0046872	K09228|0|rno:499094|Zfp61; zinc finger protein 61; K09228 KRAB domain-containing zinc finger protein (A)
1:81143898|81149578	0	52.6056	0	0	0	0	5681	ENSRNOG00000020777	88581206	88605697	#N/A	#N/A	#N/A	GO:0001558,GO:0003677,GO:0005634,GO:0045892,GO:0046872	K09228|0|rno:246264|Zfp382, Ks1, Znf382; zinc finger protein 382; K09228 KRAB domain-containing zinc finger protein (A)
1:88583266|88592011	0	0	0	0	0	66.8467	1970	ENSRNOG00000024625	88994562	89007041	#N/A	#N/A	#N/A	#N/A	#N/A
1:89004403|89005893	123.786	0	0	0	0	0	1491	ENSRNOG00000012140	91663736	91706094	#N/A	#N/A	#N/A	GO:0000922,GO:0005515,GO:0005739,GO:0005814,GO:0005886,GO:0042384	K16543|0|mmu:72140|Cep89, 2610507L03Rik, Ccdc123; centrosomal protein 89; K16543 centrosomal protein CEP89 (A)
1:91671407|91673515	542.836	0	0	0	1909.05	1161.95	340	#N/A	#N/A	#N/A	#N/A	#N/A	#N/A	#N/A	#N/A
1:99532444|99539093	46.2567	0	39.8	21.1068	22.5244	19.8027	6650	ENSRNOG00000059408	101023106	101046208	#N/A	1:99532444|99539093	#N/A	GO:0003677	#N/A
1:101028250|101029473	587.517	509.639	0	478.719	613.045	0	733	ENSRNOG00000021130	102110708	102191287	#N/A	#N/A	#N/A	GO:0005267,GO:0005524,GO:0006200,GO:0008076,GO:0008281,GO:0008282,GO:0009268,GO:0010043,GO:0019905,GO:0030672,GO:0032496,GO:0032868,GO:0042383,GO:0042493,GO:0042626,GO:0043268,GO:0044325,GO:0046676,GO:0071805	K05032|0|rno:25559|Abcc8, Sur, Sur1; ATP-binding cassette, subfamily C (CFTR/MRP), member 8; K05032 ATP-binding cassette subfamily C (CFTR/MRP) member 8 (A)
1:102135364|102135692	0	0	0	0	0	400.267	329	ENSRNOG00000011488	102461329	102664951	#N/A	#N/A	#N/A	GO:0005087,GO:0005730,GO:0005737,GO:0045111,GO:0050709,GO:0050790	K15421|0|rno:365243|Sergef, RGD1563497; secretion regulating guanine nucleotide exchange factor; K15421 secretion-regulating guanine nucleotide exchange factor (A)
1:102613968|102660697	1487.9	1021.32	0	0	420.014	553.892	951	#N/A	#N/A	#N/A	#N/A	#N/A	#N/A	#N/A	#N/A
1:107253894|107272253	13.4034	0	0	0	0	0	18360	ENSRNOG00000016717	107262659	107363788	#N/A	#N/A	#N/A	GO:0005737,GO:0005856,GO:0006915,GO:0007050,GO:0008360,GO:0016020	#N/A
1:107263212|107320767	248.404	402.224	178.109	0	134.399	0	743	ENSRNOG00000016717	107262659	107363788	1:107263212|107320767	#N/A	#N/A	GO:0005737,GO:0005856,GO:0006915,GO:0007050,GO:0008360,GO:0016020	#N/A
1:107294950|107320767	0	327.689	0	0	0	0	456	#N/A	#N/A	#N/A	#N/A	#N/A	#N/A	#N/A	#N/A
1:122816856|122825285	0	0	0	0	0	39.0534	8430	ENSRNOG00000016090	125124743	125175857	#N/A	#N/A	#N/A	GO:0016311,GO:0016791	K18085|0|rno:309255|Mtmr10, RGD1305958; myotubularin related protein 10; K18085 myotubularin-related protein 10/11/12 (A)
1:125135342|125151462	689.04	0	0	786.018	0	632.102	625	#N/A	#N/A	#N/A	#N/A	#N/A	#N/A	#N/A	#N/A
1:126573474|126583015	199.87	227.068	173.359	154.452	204.07	213.914	9542	ENSRNOG00000012698	127010588	127071570	1:126573474|126583015	1:126573474|126583015	1:126573474|126583015	GO:0005576,GO:0016021,GO:0030206,GO:0030279,GO:0031667,GO:0032580,GO:0046872,GO:0047238,GO:0050510	K13499|0|rno:292999|Chsy1; chondroitin sulfate synthase 1; K13499 chondroitin sulfate synthase [EC:2.4.1.175 2.4.1.226] (A)
1:127025462|127025957	1736.49	1958.21	0	1273.43	1308.63	0	496	ENSRNOG00000047756	128209971	128341263	#N/A	#N/A	#N/A	GO:0000002,GO:0000122,GO:0000790,GO:0000977,GO:0001077,GO:0001085,GO:0001105,GO:0003682,GO:0003705,GO:0005654,GO:0006915,GO:0019901,GO:0033613,GO:0035035,GO:0042826,GO:0045944,GO:0046332,GO:0046982,GO:0048311,GO:0048813,GO:0055005,GO:0061337,GO:0070375,GO:0071277,GO:0071333	K09260|0|rno:309957|Mef2a; myocyte enhancer factor 2a; K09260 MADS-box transcription enhancer factor 2A (A)
1:128239552|128243030	0	0	601.523	0	0	0	550	ENSRNOG00000023274	128486166	128604188	#N/A	#N/A	#N/A	#N/A	#N/A
1:128501692|128526760	446.616	0	600.431	0	634.308	0	551	ENSRNOG00000023274	128486166	128604188	#N/A	#N/A	#N/A	#N/A	#N/A
1:128501692|128526855	0	0	0	0	231.869	407.703	646	ENSRNOG00000023274	128486166	128604188	#N/A	#N/A	#N/A	#N/A	#N/A
1:128501692|128576607	0	0	0	0	182.223	0	822	ENSRNOG00000023274	128486166	128604188	#N/A	#N/A	#N/A	#N/A	#N/A
1:128575534|128586111	0	0	0	0	690.264	0	217	ENSRNOG00000012716	134757934	134871167	#N/A	#N/A	#N/A	GO:0003677,GO:0004386,GO:0005524,GO:0005634,GO:0006974,GO:0060218	K11367|0|cge:100756099|Chd2; chromodomain helicase DNA binding protein 2; K11367 chromodomain-helicase-DNA-binding protein 1 [EC:3.6.4.12] (A)
1:134843160|134848903	2260.63	0	3299.69	2210.4	0	2419.46	381	#N/A	#N/A	#N/A	#N/A	#N/A	#N/A	#N/A	#N/A
1:136685584|136699335	322.102	331.406	389.73	336.816	254.148	244.186	13752	ENSRNOG00000018674	139890560	140262503	1:136685584|136699335	1:136685584|136699335	1:136685584|136699335	GO:0000139,GO:0000187,GO:0001764,GO:0001933,GO:0002039,GO:0004714,GO:0005030,GO:0005524,GO:0005887,GO:0007169,GO:0008284,GO:0010628,GO:0019056,GO:0030335,GO:0032148,GO:0032856,GO:0033138,GO:0038179,GO:0042490,GO:0045471,GO:0046777,GO:0046875,GO:0048665,GO:0048691,GO:0048712,GO:0050927,GO:0051412,GO:0060548,GO:0071300,GO:0090102,GO:2000251	K05101|0|ngi:103749925|Ntrk3; neurotrophic tyrosine kinase, receptor, type 3; K05101 neurotrophic tyrosine kinase, receptor type 3 [EC:2.7.10.1] (A)
1:139943398|139956356	0	409.014	0	384.198	0	0	548	ENSRNOG00000018674	139890560	140262503	#N/A	#N/A	#N/A	GO:0000139,GO:0000187,GO:0001764,GO:0001933,GO:0002039,GO:0004714,GO:0005030,GO:0005524,GO:0005887,GO:0007169,GO:0008284,GO:0010628,GO:0019056,GO:0030335,GO:0032148,GO:0032856,GO:0033138,GO:0038179,GO:0042490,GO:0045471,GO:0046777,GO:0046875,GO:0048665,GO:0048691,GO:0048712,GO:0050927,GO:0051412,GO:0060548,GO:0071300,GO:0090102,GO:2000251	K05101|0|ngi:103749925|Ntrk3; neurotrophic tyrosine kinase, receptor, type 3; K05101 neurotrophic tyrosine kinase, receptor type 3 [EC:2.7.10.1] (A)
1:140131618|140142798	0	240.493	0	0	0	211.944	932	ENSRNOG00000011975	142393207	142500383	#N/A	#N/A	#N/A	GO:0005634,GO:0005737,GO:0008140,GO:0032793,GO:0051289	K16334|0|rno:365297|Crtc3, RGD1309666; CREB regulated transcription coactivator 3; K16334 CREB-regulated transcription coactivator 3 (A)
1:142429023|142442406	0	0	0	0	432.911	0	346	ENSRNOG00000060206	142834157	142870995	#N/A	#N/A	#N/A	GO:0003677,GO:0005515,GO:0005634,GO:0006355,GO:0046872	#N/A
1:142849916|142852148	0	334.586	0	0	0	117.947	2233	ENSRNOG00000019005	143036218	143159433	#N/A	#N/A	#N/A	GO:0000156,GO:0000160,GO:0004115,GO:0006355,GO:0035556,GO:0046872	K18437|0|rno:308776|Pde8a, RNPDE8A; phosphodiesterase 8A (EC:3.1.4.17); K18437 high affinity cAMP-specific and IBMX-insensitive 3',5'-cyclic phosphodiesterase 8 [EC:3.1.4.53] (A)
1:143107055|143109260	0	1506.31	0	0	0	0	248	ENSRNOG00000028113	143401986	143430356	#N/A	#N/A	#N/A	GO:0003779,GO:0005794,GO:0016020,GO:0031410	#N/A
1:143419218|143421718	0	0	0	0	59.891	0	2501	ENSRNOG00000019776	144069638	144200397	#N/A	#N/A	#N/A	GO:0006897,GO:0008289,GO:0031901,GO:0042802	K11247|0|ngi:103743214|Sh3gl3; SH3-domain GRB2-like 3; K11247 endophilin-A (A)
1:144169014|144177718	0	0	0	0	669.291	0	373	ENSRNOG00000009664	157419123	157461588	#N/A	#N/A	#N/A	GO:0005634,GO:0051059,GO:0051092,GO:1900017	K17593|0|rno:293117|Ankrd42, RGD1310789; ankyrin repeat domain 42; K17593 ankyrin repeat domain-containing protein 42 (A)
1:157422218|157440238	0	0	376.808	319.727	398.068	0	878	ENSRNOG00000024194	162549420	162662170	#N/A	#N/A	#N/A	GO:0006334,GO:0006338,GO:0006352,GO:0008270,GO:0016584,GO:0016887,GO:0031213,GO:0042393,GO:0043392,GO:0045892,GO:0045893,GO:0050434	K11657|0|rno:308839|Rsf1, Hbxap; remodeling and spacing factor 1; K11657 remodeling and spacing factor 1 (A)
1:162639900|162643789	0	490.046	0	0	0	0	1982	ENSRNOG00000030404	164502389	164593139	#N/A	#N/A	#N/A	GO:0000187,GO:0000785,GO:0001933,GO:0002031,GO:0002032,GO:0004402,GO:0005096,GO:0005159,GO:0005634,GO:0005829,GO:0005905,GO:0006309,GO:0007188,GO:0007602,GO:0008134,GO:0014069,GO:0015031,GO:0016023,GO:0016323,GO:0019233,GO:0030331,GO:0030817,GO:0030820,GO:0031143,GO:0031397,GO:0031398,GO:0031434,GO:0031625,GO:0031691,GO:0031692,GO:0031701,GO:0031762,GO:0031896,GO:0032088,GO:0032092,GO:0032715,GO:…	K04439|0|rno:25387|Arrb1, BARRES; arrestin, beta 1; K04439 beta-arrestin (A)
1:164561999|164565992	0	0	834.921	0	0	0	317	ENSRNOG00000026408	164922080	164977633	#N/A	#N/A	#N/A	GO:0005654,GO:0008270,GO:0016874,GO:0031491,GO:0035861,GO:0070530,GO:2000780	#N/A
1:164931730|164947123	1990.4	1098.72	1946.1	2270.53	3377.56	1742.93	340	ENSRNOG00000026408	164922080	164977633	1:164931730|164947123	1:164931730|164947123	1:164931730|164947123	GO:0005654,GO:0008270,GO:0016874,GO:0031491,GO:0035861,GO:0070530,GO:2000780	#N/A
1:164931730|164958663	0	0	0	0	0	9.77856	26934	ENSRNOG00000017608	165382690	165479655	#N/A	#N/A	#N/A	GO:0001701,GO:0001947,GO:0005813,GO:0005932,GO:0007420,GO:0008589,GO:0016485,GO:0021915,GO:0021997,GO:0030162,GO:0042384,GO:0042733	K16751|0|rno:293148|C2cd3, RGD1307366; C2 calcium-dependent domain containing 3; K16751 C2 domain-containing protein 3 (A)
1:165414771|165415667	3284.06	2392.95	1412.83	1998.01	1776.84	2108.88	281	ENSRNOG00000019319	166125474	166395915	1:165414771|165415667	1:165414771|165415667	1:165414771|165415667	#N/A	#N/A
1:166208849|166259335	0	0	0	5.56026	1.9779	5.21671	50487	ENSRNOG00000019319	166125474	166395915	#N/A	1:166208849|166259335	#N/A	#N/A	#N/A
1:166351174|166368428	0	0	0	0	1040.19	0	384	ENSRNOG00000019319	166125474	166395915	#N/A	#N/A	#N/A	#N/A	#N/A
1:166351174|166378796	355.615	0	0	0	0	0	519	ENSRNOG00000019319	166125474	166395915	#N/A	#N/A	#N/A	#N/A	#N/A
1:166378662|166385907	0	0	0	168.905	0	0	831	ENSRNOG00000019613	171592797	171769780	#N/A	#N/A	#N/A	GO:0005215,GO:0005513,GO:0016021,GO:0030054,GO:0030667,GO:0030672,GO:0031045,GO:0042802,GO:0045956,GO:0046872,GO:0050796	#N/A
1:171715869|171720495	0	0	0	0	354.107	778.297	423	ENSRNOG00000013934	174137120	174289647	#N/A	#N/A	#N/A	GO:0017112,GO:0070374	#N/A
1:174165890|174174250	0	0	0	0	0	23.6254	8361	ENSRNOG00000009812	174948913	175420160	#N/A	#N/A	#N/A	GO:0005774,GO:0016791,GO:0017112,GO:0019208,GO:0019902,GO:0035091,GO:0042803,GO:0051262	K18061|0|rno:691042|Sbf2, Mtmr13, RGD1559442; SET binding factor 2; K18061 myotubularin-related protein 5/13 (A)
1:175200414|175218889	0	0	598.124	0	789.839	0	885	ENSRNOG00000015488	177495782	177707061	#N/A	#N/A	#N/A	GO:0003143,GO:0003677,GO:0003700,GO:0005515,GO:0005634,GO:0005667,GO:0030903,GO:0035329,GO:0042127,GO:0045944,GO:0048339,GO:0048368	K09448|0|ocu:100349978|TEAD1; TEA domain family member 1 (SV40 transcriptional enhancer factor); K09448 transcriptional enhancer factor (A)
1:177569617|177569872	0	3210.33	2067.73	0	0	0	256	ENSRNOG00000013176	178351680	178431395	#N/A	#N/A	#N/A	GO:0005778,GO:0008611,GO:0010025,GO:0016021,GO:0035336,GO:0046474,GO:0050062,GO:0055114,GO:0080019	K13356|0|rno:293173|Far1, Mlstd2; fatty acyl CoA reductase 1 (EC:1.2.1.n2); K13356 fatty acyl-CoA reductase [EC:1.2.1.-] (A)
1:178388768|178392088	0	632.091	0	0	0	0	591	ENSRNOG00000012258	178940516	179010257	#N/A	#N/A	#N/A	GO:0003924,GO:0005515,GO:0005525,GO:0005622,GO:0005886,GO:0006184,GO:0007265,GO:0019003,GO:0030335,GO:0030336,GO:0045766	K07830|3.24328e-141|rno:365355|Rras2; related RAS viral (r-ras) oncogene homolog 2; K07830 Ras-related protein R-Ras2 (A)
1:178953396|178955232	0	747.131	1543.91	0	0	877.92	300	ENSRNOG00000011417	183892841	184078071	#N/A	#N/A	#N/A	GO:0004115,GO:0004119,GO:0005783,GO:0005794,GO:0006198,GO:0007162,GO:0007165,GO:0008144,GO:0016021,GO:0016101,GO:0016525,GO:0030552,GO:0031018,GO:0032045,GO:0032869,GO:0042593,GO:0043422,GO:0046676,GO:0046872,GO:0050995,GO:0051219	K13296|0|rno:29516|Pde3b; phosphodiesterase 3B, cGMP-inhibited (EC:3.1.4.17); K13296 cGMP-inhibited 3',5'-cyclic phosphodiesterase B [EC:3.1.4.17] (A)
1:184008119|184017761	337.412	0	0	0	0	0	547	ENSRNOG00000020514	185673177	186182829	#N/A	#N/A	#N/A	GO:0000122,GO:0000902,GO:0001701,GO:0003700,GO:0005634,GO:0005667,GO:0009791,GO:0016458,GO:0021778,GO:0032332,GO:0035051,GO:0042692,GO:0043565,GO:0044212,GO:0045944,GO:0046982,GO:0048708,GO:0048821,GO:0061036,GO:0071560,GO:2000741	K09269|0|ecb:100056348|SOX6; SRY (sex determining region Y)-box 6; K09269 transcription factor SOX5/6/13 (SOX group D) (A)
1:186006551|186009525	1016.88	617.464	0	0	0	0	242	ENSRNOG00000020514	185673177	186182829	#N/A	#N/A	#N/A	GO:0000122,GO:0000902,GO:0001701,GO:0003700,GO:0005634,GO:0005667,GO:0009791,GO:0016458,GO:0021778,GO:0032332,GO:0035051,GO:0042692,GO:0043565,GO:0044212,GO:0045944,GO:0046982,GO:0048708,GO:0048821,GO:0061036,GO:0071560,GO:2000741	K09269|0|ecb:100056348|SOX6; SRY (sex determining region Y)-box 6; K09269 transcription factor SOX5/6/13 (SOX group D) (A)
1:186106476|186114868	355.615	0	0	0	0	0	519	ENSRNOG00000024530	189665976	189685842	#N/A	#N/A	#N/A	GO:0005739	#N/A
1:189679087|189685094	0	0	1850.84	0	2094.93	1227.86	429	ENSRNOG00000025940	190964885	191009926	#N/A	#N/A	#N/A	GO:0008168,GO:0032259	#N/A
1:190980864|190991049	1889.74	2932.43	0	0	1363.25	1910.15	586	ENSRNOG00000012806	192933540	192965158	#N/A	#N/A	#N/A	GO:0001701,GO:0003676,GO:0004842,GO:0005634,GO:0005694,GO:0005737,GO:0005856,GO:0008270,GO:0035264,GO:0042787,GO:0048568,GO:0061053	K10624|0|rno:308968|Rbbp6; retinoblastoma binding protein 6; K10624 E3 ubiquitin-protein ligase RBBP6 [EC:6.3.2.19] (A)
1:192952650|192955267	1188.38	666.09	688.221	834.237	370.944	0	673	ENSRNOG00000050282	198960542	199007347	1:192952650|192955267	#N/A	#N/A	#N/A	K11661|0|rno:361652|Srcap, RGD1565642; Snf2-related CREBBP activator protein; K11661 helicase SRCAP [EC:3.6.4.-] (A)
1:198994747|198995342	918.23	0	0	1795.65	425.835	1123.14	469	ENSRNOG00000050828	199337138	199341302	#N/A	1:198994747|198995342	#N/A	GO:0005789,GO:0010243,GO:0014070,GO:0016021,GO:0017144,GO:0030193,GO:0042371,GO:0046677,GO:0047057,GO:0047058,GO:0050820,GO:0055114	K05357|3.03769e-85|rno:309004|Vkorc1; vitamin K epoxide reductase complex, subunit 1 (EC:1.1.4.1); K05357 vitamin-K-epoxide reductase (warfarin-sensitive) [EC:1.17.4.4] (A)
1:199339222|199340065	0	1062.27	0	0	0	0	844	ENSRNOG00000020388	200037749	200116524	#N/A	#N/A	#N/A	GO:0014898,GO:0031161,GO:0042578,GO:0048015,GO:0051896	#N/A
1:200102205|200105174	0	0	0	1106.94	0	0	317	ENSRNOG00000016374	200590953	200696928	#N/A	#N/A	#N/A	GO:0000122,GO:0001525,GO:0001657,GO:0001837,GO:0002053,GO:0003148,GO:0003149,GO:0005007,GO:0005524,GO:0005576,GO:0005634,GO:0005794,GO:0005887,GO:0005938,GO:0007409,GO:0007528,GO:0008201,GO:0008589,GO:0009791,GO:0009880,GO:0009986,GO:0010453,GO:0010518,GO:0017134,GO:0018108,GO:0021847,GO:0021860,GO:0030282,GO:0030901,GO:0030916,GO:0031012,GO:0031069,GO:0031410,GO:0032808,GO:0035602,GO:0035603,GO:…	K05093|0|pps:100981139|FGFR2; fibroblast growth factor receptor 2; K05093 fibroblast growth factor receptor 2 [EC:2.7.10.1] (A)
1:200648164|200672411	0	0	0	0	156.273	412.169	639	#N/A	#N/A	#N/A	#N/A	#N/A	#N/A	#N/A	#N/A
1:204959173|204961691	5250.93	4686.25	5568.68	4903.42	5470.6	6430.18	2519	#N/A	#N/A	#N/A	1:204959173|204961691	1:204959173|204961691	1:204959173|204961691	#N/A	#N/A
1:209710668|209711353	0	762.379	0	409.214	0	383.93	686	#N/A	#N/A	#N/A	#N/A	#N/A	#N/A	#N/A	#N/A
1:212176427|212187819	16.1998	0	0	0	0	0	11393	ENSRNOG00000061795	220009397	220019486	#N/A	#N/A	#N/A	GO:0000166,GO:0003723,GO:0005730,GO:0006397,GO:0006417,GO:0008270,GO:0008380,GO:0010628,GO:0032922,GO:0043153	K13187|0|rno:474154|Rbm4b; RNA binding motif protein 4B; K13187 RNA-binding protein 4 (A)
1:220015523|220016193	1100.23	0	0	0	0	0	671	#N/A	#N/A	#N/A	#N/A	#N/A	#N/A	#N/A	#N/A
1:220039308|220049075	50.3861	53.5414	20.3217	35.9235	0	20.2223	9768	ENSRNOG00000025061	222606839	222628645	1:220039308|220049075	#N/A	#N/A	#N/A	#N/A
1:222619896|222621077	0	458.926	0	0	0	0	814	#N/A	#N/A	#N/A	#N/A	#N/A	#N/A	#N/A	#N/A
1:224668182|224699479	0	0	0	0	7.97641	0	31298	ENSRNOG00000014183	233382708	233622786	#N/A	#N/A	#N/A	GO:0001501,GO:0001508,GO:0003924,GO:0004871,GO:0005096,GO:0005525,GO:0005829,GO:0005834,GO:0005901,GO:0006469,GO:0007189,GO:0007202,GO:0007215,GO:0007507,GO:0009791,GO:0016322,GO:0021884,GO:0031683,GO:0031826,GO:0031965,GO:0035412,GO:0042711,GO:0042733,GO:0043065,GO:0043066,GO:0043267,GO:0043547,GO:0045634,GO:0046872,GO:0048661,GO:0050821,GO:0060158	K04634|0|rno:81666|Gnaq, Galphaq; guanine nucleotide binding protein (G protein), q polypeptide; K04634 guanine nucleotide-binding protein G(q) subunit alpha (A)
1:233464787|233469856	0	0	0	0	59.0877	0	5070	ENSRNOG00000015030	241945841	242083484	#N/A	#N/A	#N/A	GO:0005634,GO:0005737,GO:0005886,GO:0005921,GO:0005923,GO:0008022,GO:0009986,GO:0010033	K06098|0|rno:115769|Tjp2, ZO-2; tight junction protein 2; K06098 tight junction protein 2 (A)
1:241963278|241964424	0	0	1654.19	0	0	0	320	ENSRNOG00000011931	244615821	244782706	#N/A	#N/A	#N/A	GO:0000790,GO:0001105,GO:0004386,GO:0005515,GO:0005524,GO:0005730,GO:0006334,GO:0007399,GO:0008285,GO:0016514,GO:0030308,GO:0035887,GO:0044212,GO:0045111,GO:0045892,GO:0045944,GO:0071564,GO:0071565,GO:0071778	K11647|0|rno:361745|Smarca2; SWI/SNF related, matrix associated, actin dependent regulator of chromatin, subfamily a, member 2; K11647 SWI/SNF-related matrix-associated actin-dependent regulator of chromatin subfamily A member 2/4 [EC:3.6.4.-] (A)
1:244630341|244664389	0	0	0	5617.62	4910.13	5496.41	1749	ENSRNOG00000014486	245859633	246110218	#N/A	1:244630341|244664389	#N/A	GO:0000790,GO:0003700,GO:0005515,GO:0005667,GO:0042384,GO:0044212,GO:0045892,GO:0045944,GO:0050796,GO:0060285,GO:0060287,GO:0072560,GO:2000078	K09173|0|mcf:101925539|RFX3; Transcription factor RFX3; K09173 regulatory factor X 1/2/3 (A)
1:245926333|245937626	0	0	0	930.771	0	0	377	ENSRNOG00000014768	246380889	246785360	#N/A	#N/A	#N/A	GO:0000122,GO:0003677,GO:0003700,GO:0005634,GO:0045944,GO:0046872	K09232|0|mmu:226075|Glis3, 4833409N03Rik, E230012L24, E330013K21Rik; GLIS family zinc finger 3; K09232 zinc finger protein GLIS1/3 (A)
1:246472167|246476440	1352.12	821.023	0	0	0	0	273	ENSRNOG00000026942	247900136	247978540	#N/A	#N/A	#N/A	#N/A	#N/A
1:247922780|247945662	0	0	0	176.776	125.766	0	1588	ENSRNOG00000026942	247900136	247978540	#N/A	#N/A	#N/A	#N/A	#N/A
1:247922780|247960553	0	0	73.9715	156.915	167.454	184.024	1789	ENSRNOG00000026942	247900136	247978540	#N/A	1:247922780|247960553	#N/A	#N/A	#N/A
1:247931326|247945662	0	0	0	0	299.975	0	1498	ENSRNOG00000026942	247900136	247978540	#N/A	#N/A	#N/A	#N/A	#N/A
1:247931326|247960553	0	263.849	155.78	247.841	0	155.018	1699	ENSRNOG00000026942	247900136	247978540	#N/A	#N/A	#N/A	#N/A	#N/A
1:247944245|247945662	0	632.269	373.3	346.447	352.109	0	1418	ENSRNOG00000026942	247900136	247978540	#N/A	#N/A	#N/A	#N/A	#N/A
1:247944245|247960553	721.993	738.363	776.518	606.87	925.185	406.695	1619	ENSRNOG00000018944	253119112	253185533	1:247944245|247960553	1:247944245|247960553	1:247944245|247960553	GO:0004594,GO:0005524,GO:0005634,GO:0005829,GO:0015937,GO:0016310,GO:0030118,GO:0055037,GO:0071944	K09680|0|rno:294088|Pank1; pantothenate kinase 1 (EC:2.7.1.33); K09680 type II pantothenate kinase [EC:2.7.1.33] (A)
1:253120469|253134791	0	3211.44	0	3282.76	2335.5	3496.14	791	ENSRNOG00000018944	253119112	253185533	#N/A	1:253120469|253134791	#N/A	GO:0004594,GO:0005524,GO:0005634,GO:0005829,GO:0015937,GO:0016310,GO:0030118,GO:0055037,GO:0071944	K09680|0|rno:294088|Pank1; pantothenate kinase 1 (EC:2.7.1.33); K09680 type II pantothenate kinase [EC:2.7.1.33] (A)
1:253120469|253148277	2204.88	0	0	2331.16	2269.51	2014.46	1144	ENSRNOG00000017938	255564409	255654932	#N/A	1:253120469|253148277	#N/A	GO:0003677,GO:0004386,GO:0005524	K15192|0|rno:368042|Btaf1, RGD1564130; BTAF1 RNA polymerase II, B-TFIID transcription factor-associated, 170kDa; K15192 TATA-binding protein-associated factor [EC:3.6.4.-] (A)
1:255636891|255637533	2661.98	0	0	0	0	0	208	ENSRNOG00000020689	255665238	255815733	#N/A	#N/A	#N/A	GO:0000166,GO:0003723,GO:0005515,GO:0017148,GO:0045202	K02602|0|rno:309510|Cpeb3, RGD1564670; cytoplasmic polyadenylation element binding protein 3; K02602 cytoplasmic polyadenylation element-binding protein (A)
1:255685048|255694514	0	1509.36	0	0	1176.78	0	297	ENSRNOG00000020689	255665238	255815733	#N/A	#N/A	#N/A	GO:0000166,GO:0003723,GO:0005515,GO:0017148,GO:0045202	K02602|0|rno:309510|Cpeb3, RGD1564670; cytoplasmic polyadenylation element binding protein 3; K02602 cytoplasmic polyadenylation element-binding protein (A)
1:255685048|255764689	0	0	265.911	0	0	0	1493	ENSRNOG00000020689	255665238	255815733	#N/A	#N/A	#N/A	GO:0000166,GO:0003723,GO:0005515,GO:0017148,GO:0045202	K02602|0|rno:309510|Cpeb3, RGD1564670; cytoplasmic polyadenylation element binding protein 3; K02602 cytoplasmic polyadenylation element-binding protein (A)
1:255685048|255774681	194.196	0	0	0	0	0	1584	ENSRNOG00000020689	255665238	255815733	#N/A	#N/A	#N/A	GO:0000166,GO:0003723,GO:0005515,GO:0017148,GO:0045202	K02602|0|rno:309510|Cpeb3, RGD1564670; cytoplasmic polyadenylation element binding protein 3; K02602 cytoplasmic polyadenylation element-binding protein (A)
1:255706980|255764689	308.636	0	0	410.753	417.468	605.588	1196	ENSRNOG00000020689	255665238	255815733	#N/A	1:255706980|255764689	#N/A	GO:0000166,GO:0003723,GO:0005515,GO:0017148,GO:0045202	K02602|0|rno:309510|Cpeb3, RGD1564670; cytoplasmic polyadenylation element binding protein 3; K02602 cytoplasmic polyadenylation element-binding protein (A)
1:255727112|255774681	1287.66	0	0	1142.47	1045.03	0	430	ENSRNOG00000020689	255665238	255815733	#N/A	#N/A	#N/A	GO:0000166,GO:0003723,GO:0005515,GO:0017148,GO:0045202	K02602|0|rno:309510|Cpeb3, RGD1564670; cytoplasmic polyadenylation element binding protein 3; K02602 cytoplasmic polyadenylation element-binding protein (A)
1:255764633|255774681	0	4038.55	0	0	0	0	148	ENSRNOG00000056069	256035866	256088299	#N/A	#N/A	#N/A	GO:0000922,GO:0003777,GO:0005524,GO:0005737,GO:0005871,GO:0005876,GO:0007018,GO:0007100,GO:0008017,GO:0019901,GO:0051301,GO:0072686,GO:0090307	K10398|0|rno:171304|Kif11, Knsl1; kinesin family member 11; K10398 kinesin family member 11 (A)
1:256044334|256059146	0	0	251.827	0	0	0	1051	ENSRNOG00000056069	256035866	256088299	#N/A	#N/A	#N/A	GO:0000922,GO:0003777,GO:0005524,GO:0005737,GO:0005871,GO:0005876,GO:0007018,GO:0007100,GO:0008017,GO:0019901,GO:0051301,GO:0072686,GO:0090307	K10398|0|rno:171304|Kif11, Knsl1; kinesin family member 11; K10398 kinesin family member 11 (A)
1:256044334|256062259	0	0	116.083	0	0	0	1140	ENSRNOG00000036601	256226179	256368813	#N/A	#N/A	#N/A	GO:0000145,GO:0006904,GO:0015031,GO:0030218	#N/A
1:256277197|256299276	0	0	0	0	269.523	0	741	ENSRNOG00000014276	257157264	257466064	#N/A	#N/A	#N/A	GO:0000139,GO:0000187,GO:0004435,GO:0004871,GO:0005085,GO:0005509,GO:0005829,GO:0005886,GO:0007200,GO:0008277,GO:0016042,GO:0017016,GO:0032835,GO:0046578	K05860|0|rno:114633|Plce1, Plce; phospholipase C, epsilon 1 (EC:3.1.4.11); K05860 phosphatidylinositol phospholipase C, epsilon [EC:3.1.4.11] (A)
1:257191149|257192683	0	243.365	0	0	195.163	0	1535	ENSRNOG00000014276	257157264	257466064	#N/A	#N/A	#N/A	GO:0000139,GO:0000187,GO:0004435,GO:0004871,GO:0005085,GO:0005509,GO:0005829,GO:0005886,GO:0007200,GO:0008277,GO:0016042,GO:0017016,GO:0032835,GO:0046578	K05860|0|rno:114633|Plce1, Plce; phospholipase C, epsilon 1 (EC:3.1.4.11); K05860 phosphatidylinositol phospholipase C, epsilon [EC:3.1.4.11] (A)
1:257393465|257394830	0	0	1099.13	0	0	0	301	ENSRNOG00000015658	259376933	259484569	#N/A	#N/A	#N/A	GO:0001725,GO:0005070,GO:0005158,GO:0005813,GO:0005829,GO:0005899,GO:0005913,GO:0005925,GO:0008286,GO:0016363,GO:0016600,GO:0019901,GO:0043149,GO:0045725,GO:0046326,GO:0046889,GO:0048041,GO:0090004	K06086|0|rno:686098|Sorbs1, SH3P12; sorbin and SH3 domain containing 1; K06086 sorbin and SH3 domain containing 1 (A)
1:259448449|259459540	0	0	485.336	0	0	0	409	#N/A	#N/A	#N/A	#N/A	#N/A	#N/A	#N/A	#N/A
1:259479327|259488326	0	0	0	46.7868	0	0	9000	ENSRNOG00000050742	263625501	263718745	#N/A	#N/A	#N/A	GO:0005089,GO:0005515,GO:0005794,GO:0005856,GO:0030054,GO:0035023,GO:0045202	#N/A
1:263633065|263633397	738.996	0	397.402	0	0	395.459	333	ENSRNOG00000014482	264670841	264733306	#N/A	#N/A	#N/A	#N/A	#N/A
1:264674065|264689905	0	0	0	292.012	0	0	2163	ENSRNOG00000019807	266143818	266239016	#N/A	#N/A	#N/A	GO:0000122,GO:0001843,GO:0001947,GO:0005730,GO:0005737,GO:0008013,GO:0008134,GO:0019901,GO:0021775,GO:0021776,GO:0042994,GO:0043588,GO:0072372,GO:1901621,GO:2000059	K06229|0|rno:361769|Sufu; suppressor of fused homolog (Drosophila); K06229 suppressor of fused (A)
1:266201079|266206952	0	0	0	0	0	345.94	571	ENSRNOG00000020113	266530477	266649398	#N/A	#N/A	#N/A	GO:0010960,GO:0015693,GO:0016021,GO:0016323,GO:0030554	K16302|0|rno:294014|Cnnm2; cyclin and CBS domain divalent metal cation transport mediator 2; K16302 metal transporter CNNM (A)
1:266624852|266629771	0	0	1024.72	0	0	0	452	#N/A	#N/A	#N/A	#N/A	#N/A	#N/A	#N/A	#N/A
1:274688579|274701534	0	0	0	0	0	25.4106	12956	ENSRNOG00000017406	278557792	278815473	#N/A	#N/A	#N/A	GO:0005515,GO:0005886,GO:0007186,GO:0016021,GO:0030246	#N/A
1:278698312|278731755	0	1137.76	839.689	890.611	760.342	1671.17	394	ENSRNOG00000017406	278557792	278815473	#N/A	1:278698312|278731755	#N/A	GO:0005515,GO:0005886,GO:0007186,GO:0016021,GO:0030246	#N/A
1:278698312|278749829	1690.86	947.735	1678.67	0	1477.82	1252.84	473	#N/A	#N/A	#N/A	1:278698312|278749829	#N/A	#N/A	#N/A	#N/A
1:281236389|281256438	46.026	29.8107	39.6015	0	54.7851	52.5438	20050	#N/A	#N/A	#N/A	1:281236389|281256438	#N/A	#N/A	#N/A	#N/A
1:281251801|281256438	0	0	0	90.7894	0	0	4638	#N/A	#N/A	#N/A	#N/A	#N/A	#N/A	#N/A	#N/A
1:281251801|281267786	0	0	0	43.901	0	0	15986	ENSRNOG00000002294	3840622	4249739	#N/A	#N/A	#N/A	#N/A	K17935|0|rno:689142|Snx29, RGD1565890, Rundc2a; sorting nexin 29; K17935 sorting nexin-29 (A)
10:3865200|3930992	0	0	0	0	687.729	0	363	ENSRNOG00000002294	3840622	4249739	#N/A	#N/A	#N/A	#N/A	K17935|0|rno:689142|Snx29, RGD1565890, Rundc2a; sorting nexin 29; K17935 sorting nexin-29 (A)
10:4213518|4233192	0	0	0	0	0	548.7	240	ENSRNOG00000002452	4578469	4635953	#N/A	#N/A	#N/A	GO:0005783,GO:0016021,GO:0045454	#N/A
10:4583896|4605111	0	0	0	0	0	366.478	539	ENSRNOG00000002452	4578469	4635953	#N/A	#N/A	#N/A	GO:0005783,GO:0016021,GO:0045454	#N/A
10:4624614|4625498	0	1771.85	0	0	0	0	253	ENSRNOG00000002452	4578469	4635953	#N/A	#N/A	#N/A	GO:0005783,GO:0016021,GO:0045454	#N/A
10:4624614|4629886	3315.53	4026.46	1981.06	1470.84	2092.84	3351.34	334	ENSRNOG00000033942	5930298	6119990	10:4624614|4629886	10:4624614|4629886	10:4624614|4629886	GO:0001508,GO:0001964,GO:0001975,GO:0004972,GO:0005234,GO:0005262,GO:0005783,GO:0007613,GO:0007626,GO:0008021,GO:0008104,GO:0008270,GO:0008542,GO:0009611,GO:0009743,GO:0009986,GO:0016595,GO:0017146,GO:0019901,GO:0021510,GO:0021766,GO:0021987,GO:0022008,GO:0022843,GO:0030054,GO:0030431,GO:0032403,GO:0033058,GO:0035235,GO:0035254,GO:0042165,GO:0042177,GO:0042220,GO:0042417,GO:0042428,GO:0042493,GO:…	K05209|0|rno:24409|Grin2a, GluN2A, NMDAR2A, NR2A; glutamate receptor, ionotropic, N-methyl D-aspartate 2A; K05209 glutamate receptor ionotropic, NMDA 2A (A)
10:6077607|6087152	0	0	0	22.0554	26.1519	0	9546	ENSRNOG00000025496	6975244	7018930	#N/A	#N/A	#N/A	GO:0002039,GO:0004197,GO:0004221,GO:0004843,GO:0005829,GO:0006283,GO:0006511,GO:0007275,GO:0008022,GO:0008134,GO:0010216,GO:0016579,GO:0016605,GO:0031625,GO:0031647,GO:0032088,GO:0042803,GO:0043065	K11838|0|rno:360471|Usp7, Hausp; ubiquitin specific peptidase 7 (herpes virus-associated) (EC:3.4.19.12); K11838 ubiquitin carboxyl-terminal hydrolase 7 [EC:3.4.19.12] (A)
10:6991635|6992636	0	0	0	0	498.295	328.563	1002	ENSRNOG00000010771	13915214	13962008	#N/A	#N/A	#N/A	GO:0001502,GO:0001889,GO:0001892,GO:0001938,GO:0002133,GO:0004697,GO:0005262,GO:0005524,GO:0005543,GO:0005634,GO:0005794,GO:0005802,GO:0005829,GO:0005911,GO:0005938,GO:0006611,GO:0006915,GO:0006954,GO:0007030,GO:0007050,GO:0007204,GO:0007218,GO:0007259,GO:0007507,GO:0010837,GO:0010976,GO:0016021,GO:0016323,GO:0016328,GO:0019901,GO:0019904,GO:0021510,GO:0021915,GO:0030246,GO:0031512,GO:0031659,GO:…	K04985|0|rno:24650|Pkd1; polycystic kidney disease 1 homolog (human); K04985 polycystin 1 (A)
10:13931236|13935484	0	0	0	0	183.676	0	1631	ENSRNOG00000032152	15349888	15381691	#N/A	#N/A	#N/A	GO:0000910,GO:0005509,GO:0005730,GO:0005813,GO:0005825,GO:0016020,GO:0017137,GO:0030306,GO:0030496,GO:0032154,GO:0032456,GO:0042803,GO:0055037	K12485|0|mmu:215445|Rab11fip3, Cart1, D030060O14Rik, Rab11-FIP3, mKIAA0665; RAB11 family interacting protein 3 (class II) (EC:2.7.4.6); K12485 Rab11 family-interacting protein 3/4 (A)
10:15358869|15376292	0	0	0	0	670.19	0	596	ENSRNOG00000020769	16694792	16752205	#N/A	#N/A	#N/A	GO:0000122,GO:0003700,GO:0005737,GO:0016604,GO:0032388,GO:0043565,GO:0045732,GO:0051222,GO:1900102	#N/A
10:16706378|16730140	0	0	0	0	450.94	0	1993	ENSRNOG00000020769	16694792	16752205	#N/A	#N/A	#N/A	GO:0000122,GO:0003700,GO:0005737,GO:0016604,GO:0032388,GO:0043565,GO:0045732,GO:0051222,GO:1900102	#N/A
10:16724062|16730140	3444.5	4818.49	4314.25	4973.79	4104.73	5879.76	1411	ENSRNOG00000003269	16769666	16792909	10:16724062|16730140	10:16724062|16730140	10:16724062|16730140	GO:0015078,GO:0015991,GO:0016021,GO:0016049,GO:0016787,GO:0033179,GO:0043200	K02153|3.41247e-27|phd:102340312|ATP6V0E1; ATPase, H+ transporting, lysosomal 9kDa, V0 subunit e1; K02153 V-type H+-transporting ATPase subunit e (A)
10:16769713|16774652	0	0	273.043	0	0	271.708	727	ENSRNOG00000005042	18139766	18443964	#N/A	#N/A	#N/A	GO:0005643,GO:0005737,GO:0006886,GO:0006913,GO:0008536,GO:0051028	#N/A
10:18359720|18435415	0	0	117.318	0	0	0	1692	ENSRNOG00000005042	18139766	18443964	#N/A	#N/A	#N/A	GO:0005643,GO:0005737,GO:0006886,GO:0006913,GO:0008536,GO:0051028	#N/A
10:18396548|18408534	351.953	512.905	0	321.191	399.89	602.691	874	ENSRNOG00000006932	19465771	19574094	#N/A	10:18396548|18408534	#N/A	GO:0001766,GO:0001768,GO:0001771,GO:0002277,GO:0005737,GO:0005856,GO:0006935,GO:0007010,GO:0016020,GO:0030675,GO:0030676,GO:0035022,GO:0042608,GO:0044351,GO:0045059,GO:0045060,GO:0046633,GO:0050766	K12367|0|rno:360509|Dock2; dedicator of cytokinesis 2; K12367 dedicator of cytokinesis protein 2 (A)
10:19512171|19523059	278.377	0	149.7	0	0	0	884	ENSRNOG00000008065	20663541	20818128	#N/A	#N/A	#N/A	GO:0003713,GO:0005634,GO:0005794,GO:0006355,GO:0016477,GO:0030674,GO:0032587,GO:0035330,GO:0043234,GO:0043410,GO:0048471	K16685|0|rno:303039|Wwc1, RGD1308329; WW and C2 domain containing 1; K16685 protein KIBRA (A)
10:20741182|20746474	0	2379.4	842.898	0	0	1677.55	314	ENSRNOG00000003936	29289203	29334478	#N/A	#N/A	#N/A	#N/A	#N/A
10:29318809|29319752	1889.96	1503.76	2102.78	2378.99	2750.33	1883.25	944	ENSRNOG00000005406	30833914	31007820	10:29318809|29319752	10:29318809|29319752	10:29318809|29319752	GO:0005794,GO:0006897,GO:0008289,GO:0016020,GO:0030136,GO:0030276,GO:0048268	#N/A
10:30980709|30988908	0	0	0	0	213.19	0	1171	ENSRNOG00000003536	35882805	35927268	#N/A	#N/A	#N/A	GO:0005515,GO:0005770,GO:0005829,GO:0008289,GO:0008565,GO:0015031,GO:0016020,GO:0030100,GO:0046872	K12482|0|rno:360521|Rufy1; RUN and FYVE domain containing 1; K12482 RUN and FYVE domain-containing protein 1 (A)
10:35898838|35901897	3020.43	0	0	2720.16	0	0	387	#N/A	#N/A	#N/A	#N/A	#N/A	#N/A	#N/A	#N/A
10:39125171|39129794	53.2192	0	0	0	32.3935	0	4624	ENSRNOG00000002488	43067299	43210427	#N/A	#N/A	#N/A	GO:0000139,GO:0004653,GO:0006493,GO:0016021,GO:0046872	K00710|0|rno:170501|Galnt10, Galnt9; polypeptide N-acetylgalactosaminyltransferase 10 (EC:2.4.1.41); K00710 polypeptide N-acetylgalactosaminyltransferase [EC:2.4.1.41] (A)
10:43142689|43146991	0	0	0	0	825.275	0	242	ENSRNOG00000027259	43502931	43512287	#N/A	#N/A	#N/A	GO:0005506,GO:0006633,GO:0016021,GO:0016491,GO:0055114	K07750|0|rno:691221|Faxdc2; fatty acid hydroxylase domain containing 2; K07750 methylsterol monooxygenase [EC:1.14.13.72] (A)
10:43503195|43504147	0	0	0	0	157.175	0	953	ENSRNOG00000055309	46818525	46830739	#N/A	#N/A	#N/A	GO:0005525,GO:0005739,GO:0015630,GO:0015631,GO:0016020,GO:0032287,GO:0032991,GO:0044430,GO:0045576	K06944|0|rno:497915|Drg2, RGD1562380; developmentally regulated GTP binding protein 2; K06944 (A)
10:46824807|46826650	0	0	0	2121.73	0	0	430	ENSRNOG00000002903	48240127	48542292	#N/A	#N/A	#N/A	GO:0005634,GO:0007155	#N/A
10:48418262|48419844	0	0	0	0	0	83.1888	1583	ENSRNOG00000003603	51502894	51669297	#N/A	#N/A	#N/A	GO:0005096,GO:0005737,GO:0007165	#N/A
10:51551235|51576374	0	706.173	0	0	0	0	529	ENSRNOG00000003669	51683540	51778986	#N/A	#N/A	#N/A	GO:0000122,GO:0001046,GO:0001076,GO:0001077,GO:0001560,GO:0001570,GO:0003231,GO:0003257,GO:0003713,GO:0008134,GO:0008284,GO:0008285,GO:0010667,GO:0010832,GO:0019904,GO:0030511,GO:0035035,GO:0035065,GO:0035733,GO:0042826,GO:0043388,GO:0043954,GO:0045661,GO:0045736,GO:0045987,GO:0048286,GO:0048565,GO:0051091,GO:0055012,GO:0060065,GO:0060157,GO:0061049,GO:0070412,GO:0070514,GO:0071456,GO:0097070,GO:…	#N/A
10:51724607|51739115	0	0	0	584.835	0	0	360	ENSRNOG00000003849	54512983	54753302	#N/A	#N/A	#N/A	GO:0005484,GO:0005765,GO:0006886,GO:0006906,GO:0008333,GO:0016021,GO:0031201,GO:0031625,GO:0031902	K08501|8.36414e-129|rno:59074|Stx8; syntaxin 8; K08501 syntaxin 8 (A)
10:54552998|54564596	0	1370.88	0	2253.49	0	1812.22	218	ENSRNOG00000007054	57622022	57638485	#N/A	#N/A	#N/A	GO:0000182,GO:0005524,GO:0005654,GO:0005730,GO:0008026,GO:0033613,GO:0045943	K17820|0|rno:287464|Dhx33; DEAH (Asp-Glu-Ala-His) box polypeptide 33 (EC:3.6.4.13); K17820 ATP-dependent RNA helicase DHX33 [EC:3.6.4.13] (A)
10:57634023|57634588	770.945	0	1824.17	703.561	500.543	1155.16	399	ENSRNOG00000010041	59173268	59254453	#N/A	10:57634023|57634588	#N/A	GO:0004842,GO:0005524,GO:0006511,GO:0031625,GO:0044444,GO:0070534,GO:0070936	K10575|1.23489e-110|lve:103069736|UBE2G1; ubiquitin-conjugating enzyme E2G 1; K10575 ubiquitin-conjugating enzyme E2 G1 [EC:6.3.2.19] (A)
10:59211491|59239990	0	0	11.6083	0	0	0	28500	ENSRNOG00000016212	59259955	59331669	#N/A	#N/A	#N/A	GO:0006897,GO:0010008,GO:0046872	#N/A
10:59294314|59298784	0	2037.63	0	0	0	0	440	ENSRNOG00000003041	61772449	62007030	#N/A	#N/A	#N/A	GO:0000184,GO:0000723,GO:0000781,GO:0004521,GO:0005730,GO:0005829,GO:0042162,GO:0046872	K11124|0|rno:287522|Smg6, LRRGT00040, RGD1309609; SMG6 nonsense mediated mRNA decay factor (EC:3.1.-.-); K11124 protein SMG6 [EC:3.1.-.-] (A)
10:61882916|61885796	4302.2	3918.52	3933.03	0	2618.66	5064.92	286	#N/A	#N/A	#N/A	10:61882916|61885796	#N/A	#N/A	#N/A	#N/A
10:62623758|62664462	48.3647	42.216	47.1406	53.4476	28.212	40.4397	40705	ENSRNOG00000014285	62705051	62814520	10:62623758|62664462	10:62623758|62664462	10:62623758|62664462	GO:0003677,GO:0003779,GO:0004725,GO:0005737,GO:0005856,GO:0008064,GO:0008138,GO:0010591,GO:0030054,GO:0035335,GO:0050770	K05766|0|rno:303342|Ssh2; slingshot protein phosphatase 2; K05766 protein phosphatase slingshot [EC:3.1.3.16 3.1.3.48] (A)
10:62751173|62767418	0	0	0	0	514.733	0	291	ENSRNOG00000003873	63325199	63389817	#N/A	#N/A	#N/A	GO:0003779,GO:0004181,GO:0004185,GO:0005634,GO:0005737,GO:0005802,GO:0005886,GO:0006508,GO:0007216,GO:0008270,GO:0008277,GO:0016021,GO:0019904,GO:0030054,GO:0030160,GO:0030425,GO:0035256,GO:0035584,GO:0042803,GO:0043025,GO:0045177,GO:0045211,GO:0046982,GO:0048148,GO:0048875,GO:0071352	K07752|0|rno:25306|Cpd; carboxypeptidase D (EC:3.4.17.22); K07752 carboxypeptidase D [EC:3.4.17.22] (A)
10:63332239|63332486	2728.77	2711.36	5069.28	0	2818.58	5841	248	ENSRNOG00000033101	64979770	65080535	10:63332239|63332486	#N/A	#N/A	GO:0003677,GO:0003774,GO:0005524,GO:0005737,GO:0006259,GO:0008094,GO:0016459,GO:0016477,GO:0031032,GO:0042641	K10362|0|rno:360570|Myo18a; myosin XVIIIa; K10362 myosin XVIII (A)
10:65065614|65066693	0	0	0	0	192.127	0	2079	ENSRNOG00000003276	67866940	68142864	#N/A	#N/A	#N/A	GO:0000146,GO:0003779,GO:0005516,GO:0005524,GO:0005790,GO:0010923,GO:0016459,GO:0030673,GO:0030898,GO:0048306	K10356|0|rno:25485|Myo1d, Myo1c, Myr2, Myr4; myosin ID; K10356 myosin I (A)
10:67936673|67996702	0	0	0	0	0	3.29055	60030	#N/A	#N/A	#N/A	#N/A	#N/A	#N/A	#N/A	#N/A
10:71515700|71519615	0	0	84.4835	125.45	114.75	134.513	3916	ENSRNOG00000034013	71536533	71719910	#N/A	10:71515700|71519615	#N/A	GO:0001894,GO:0003989,GO:0004075,GO:0005524,GO:0005739,GO:0005829,GO:0006084,GO:0006633,GO:0009374,GO:0014070,GO:0019900,GO:0042493,GO:0044268,GO:0046872,GO:0051289,GO:0055088,GO:2001295	K11262|0|rno:60581|Acaca, ACC1, Acac; acetyl-CoA carboxylase alpha (EC:6.4.1.2 6.3.4.14); K11262 acetyl-CoA carboxylase / biotin carboxylase [EC:6.4.1.2 6.3.4.14] (A)
10:71546978|71557193	19055.3	20716.9	0	13456.4	12077.3	14567.2	339	ENSRNOG00000059997	73507100	73629581	#N/A	10:71546978|71557193	#N/A	GO:0003677,GO:0004003,GO:0005524,GO:0005737,GO:0006281,GO:0006357,GO:0008285,GO:0031965,GO:0046872,GO:0051539,GO:0071295	K15362|0|rno:360588|Brip1; BRCA1 interacting protein C-terminal helicase 1; K15362 fanconi anemia group J protein [EC:3.6.4.12] (A)
10:73507691|73510086	436.322	0	0	0	0	0	564	#N/A	#N/A	#N/A	#N/A	#N/A	#N/A	#N/A	#N/A
10:75353370|75359108	0	0	34.5883	0	0	0	5739	#N/A	#N/A	#N/A	#N/A	#N/A	#N/A	#N/A	#N/A
10:75353698|75359108	22.7394	110.461	48.9133	0	0	0	5411	ENSRNOG00000032768	78009338	78168609	10:75353698|75359108	#N/A	#N/A	GO:0005509,GO:0005515,GO:0005730,GO:0005737,GO:0006605,GO:0008286,GO:0015758,GO:0045111	K15302|0|mmu:20913|Stxbp4, 6030470M02Rik, Synip; syntaxin binding protein 4; K15302 syntaxin-binding protein 4 (A)
10:78063351|78073611	0	0	0	2202.31	0	0	478	ENSRNOG00000049988	81592114	81642663	#N/A	#N/A	#N/A	#N/A	#N/A
10:81634272|81634423	0	0	0	1385.13	0	0	152	#N/A	#N/A	#N/A	#N/A	#N/A	#N/A	#N/A	#N/A
10:82894925|82900142	0	57.2734	0	0	0	0	5218	#N/A	#N/A	#N/A	#N/A	#N/A	#N/A	#N/A	#N/A
10:83556702|83562183	0	54.5152	0	0	0	0	5482	ENSRNOG00000006000	86157608	86222707	#N/A	#N/A	#N/A	GO:0002944,GO:0004693,GO:0005524,GO:0005730,GO:0006397,GO:0008353,GO:0008380,GO:0016607,GO:0019908,GO:0030332,GO:0043405,GO:0046777,GO:0070816	K08819|0|rno:192350|Cdk12, Crk7, Crkrs, Pksc; cyclin-dependent kinase 12 (EC:2.7.11.23 2.7.11.22); K08819 cyclin-dependent kinase 12/13 [EC:2.7.11.22 2.7.11.23] (A)
10:86175962|86195240	0	2204.65	1735.54	1150.49	1200.48	1295.29	915	ENSRNOG00000008711	86620160	86645529	#N/A	10:86175962|86195240	#N/A	GO:0001104,GO:0003713,GO:0004402,GO:0004872,GO:0006367,GO:0016573,GO:0016592,GO:0019827,GO:0030521,GO:0045893,GO:0046966,GO:0051291	K15167|0|rno:619436|Med24, Thrap4; mediator complex subunit 24; K15167 mediator of RNA polymerase II transcription subunit 24 (A)
10:86626200|86626525	377.432	0	0	0	0	0	326	ENSRNOG00000027849	86795787	86812325	#N/A	#N/A	#N/A	GO:0003779,GO:0005737,GO:0005856	#N/A
10:86807233|86807441	0	0	0	0	955.581	0	209	ENSRNOG00000020701	89394803	89454681	#N/A	#N/A	#N/A	GO:0000724,GO:0000794,GO:0001726,GO:0003684,GO:0003723,GO:0004842,GO:0005759,GO:0005813,GO:0005886,GO:0005925,GO:0006260,GO:0006301,GO:0006349,GO:0007059,GO:0007420,GO:0007584,GO:0008270,GO:0008630,GO:0009048,GO:0010212,GO:0030529,GO:0031398,GO:0031436,GO:0031572,GO:0031625,GO:0031941,GO:0032355,GO:0034446,GO:0035067,GO:0043009,GO:0044030,GO:0044212,GO:0045717,GO:0045739,GO:0045892,GO:0045944,GO:…	K10605|0|rno:497672|Brca1; breast cancer 1, early onset; K10605 breast cancer type 1 susceptibility protein (A)
10:89406848|89409533	328.114	0	0	0	0	0	375	ENSRNOG00000002818	90932038	90983951	#N/A	#N/A	#N/A	GO:0003746,GO:0003924,GO:0005515,GO:0005525,GO:0005730,GO:0005737,GO:0006184,GO:0006397,GO:0006414,GO:0008380,GO:0015030,GO:0016607,GO:0071013	K12852|0|rno:287739|Eftud2; elongation factor Tu GTP binding domain containing 2; K12852 116 kDa U5 small nuclear ribonucleoprotein component (A)
10:90949093|90975559	11.6223	0	0	0	0	0	26467	#N/A	#N/A	#N/A	#N/A	#N/A	#N/A	#N/A	#N/A
10:91610615|91644017	0	0	0	8.40406	0	0	33403	#N/A	#N/A	#N/A	#N/A	#N/A	#N/A	#N/A	#N/A
10:92474821|92476192	1390.06	925.746	1591.49	1023.03	764.221	1007.82	1372	ENSRNOG00000006285	93415399	93507277	10:92474821|92476192	10:92474821|92476192	10:92474821|92476192	GO:0001672,GO:0004674,GO:0005524,GO:0005634,GO:0005882,GO:0006974,GO:0007049,GO:0007059,GO:0007275,GO:0007283,GO:0016568,GO:0018105,GO:0030154,GO:0032435,GO:0035556,GO:0048471,GO:0071480	K08864|0|rno:303592|Tlk2; tousled-like kinase 2 (EC:2.7.11.1); K08864 tousled-like kinase [EC:2.7.11.1] (A)
10:93438715|93451644	0	0	1470.39	0	0	0	450	ENSRNOG00000006285	93415399	93507277	#N/A	#N/A	#N/A	GO:0001672,GO:0004674,GO:0005524,GO:0005634,GO:0005882,GO:0006974,GO:0007049,GO:0007059,GO:0007275,GO:0007283,GO:0016568,GO:0018105,GO:0030154,GO:0032435,GO:0035556,GO:0048471,GO:0071480	K08864|0|rno:303592|Tlk2; tousled-like kinase 2 (EC:2.7.11.1); K08864 tousled-like kinase [EC:2.7.11.1] (A)
10:93451477|93483645	0	0	0	703.721	0	660.24	1097	ENSRNOG00000061424	94280703	94349368	#N/A	#N/A	#N/A	GO:0004709,GO:0005515,GO:0005524,GO:0043123,GO:0046777,GO:0046872	K04421|0|rno:303604|Map3k3; mitogen activated protein kinase kinase kinase 3 (EC:2.7.11.25); K04421 mitogen-activated protein kinase kinase kinase 3 [EC:2.7.11.25] (A)
10:94292693|94314584	815.934	0	0	1116.93	927.066	873.262	377	ENSRNOG00000012864	94588555	94681914	#N/A	10:94292693|94314584	#N/A	GO:0000287,GO:0004521,GO:0004674,GO:0005524,GO:0005637,GO:0005739,GO:0006355,GO:0006397,GO:0006987,GO:0007050,GO:0030176,GO:0046777,GO:0070059,GO:1900103	K08852|0|rno:498013|Ern1, RGD1559716; endoplasmic reticulum to nucleus signaling 1 (EC:2.7.11.1); K08852 serine/threonine-protein kinase/endoribonuclease IRE1 [EC:2.7.11.1 3.1.26.-] (A)
10:94615617|94617077	2197.19	1642.05	3817.36	0	960.175	2170.68	364	ENSRNOG00000024557	96663740	97146424	10:94615617|94617077	#N/A	#N/A	GO:0005737,GO:0005813,GO:0005886,GO:0060077,GO:0097120	K16767|0|rno:287776|Cep112, Ccdc46, RGD1564168; centrosomal protein 112kDa; K16767 centrosomal protein CEP112 (A)
10:96672236|96679543	1158.35	1250.43	2214.81	0	940.088	826.493	478	#N/A	#N/A	#N/A	10:96672236|96679543	#N/A	#N/A	#N/A	#N/A
10:97769600|97774086	0	0	0	0	55.6375	0	4487	ENSRNOG00000031213	101754830	102084035	#N/A	#N/A	#N/A	GO:0006829,GO:0016021,GO:0046873,GO:0055085	K14717|0|rno:287796|Slc39a11; solute carrier family 39, member 11; K14717 solute carrier family 39 (zinc transporter), member 11 (A)
10:102045162|102079765	1940.74	0	0	0	0	0	317	#N/A	#N/A	#N/A	#N/A	#N/A	#N/A	#N/A	#N/A
10:107845994|107850764	0	0	41.6061	0	20.9303	0	4771	ENSRNOG00000030537	108480368	108503706	#N/A	#N/A	#N/A	GO:0005765,GO:0005783,GO:0005794,GO:0005886,GO:0008271,GO:0008272,GO:0015301,GO:0016021	K14708|0|mmu:268512|Slc26a11, F630021I08Rik; solute carrier family 26, member 11; K14708 solute carrier family 26 (sodium-independent sulfate anion transporter), member 11 (A)
10:108486117|108494849	0	51.3316	98.4974	88.3982	0	0	8733	ENSRNOG00000036663	110469290	110518848	#N/A	#N/A	#N/A	GO:0000122,GO:0000287,GO:0003690,GO:0003705,GO:0005667,GO:0005730,GO:0007389,GO:0008134,GO:0008301,GO:0009790,GO:0009888,GO:0043565,GO:0051090	K09404|0|rno:303753|Foxk2; forkhead box K2; K09404 forkhead box protein K (A)
10:110495072|110500097	0	0	0	0	407.585	0	490	ENSRNOG00000029614	9642365	10143317	#N/A	#N/A	#N/A	GO:0002042,GO:0005737,GO:0006919,GO:0007156,GO:0008046,GO:0009986,GO:0016021,GO:0016199,GO:0021510,GO:0021836,GO:0030275,GO:0030673,GO:0033600,GO:0035385,GO:0042802,GO:0043025,GO:0046982,GO:0048814,GO:0050772,GO:0050925,GO:0060763,GO:0070100	K06753|0|rno:58946|Robo1; roundabout, axon guidance receptor, homolog 1 (Drosophila); K06753 roundabout, axon guidance receptor 1 (A)
11:10020678|10022991	0	962.798	682.139	0	257.367	0	388	ENSRNOG00000001585	14658225	14741563	#N/A	#N/A	#N/A	GO:0000118,GO:0000122,GO:0001543,GO:0003713,GO:0003714,GO:0019915,GO:0030331,GO:0035259,GO:0042826,GO:0045944,GO:0046965	K17965|0|rno:304157|Nrip1, RIP140; nuclear receptor interacting protein 1; K17965 nuclear receptor-interacting protein 1 (A)
11:14700873|14721315	0	1155.36	0	0	2058.93	1357.61	194	#N/A	#N/A	#N/A	#N/A	#N/A	#N/A	#N/A	#N/A
11:29299281|29312300	14.1754	0	0	0	0	0	13020	ENSRNOG00000021569	29933163	30051103	#N/A	#N/A	#N/A	GO:0005057,GO:0005089,GO:0005543,GO:0005886,GO:0005911,GO:0010976,GO:0030971,GO:0031547,GO:0032314,GO:0046875,GO:0048013,GO:0050772	K05731|0|rno:304109|Tiam1; T-cell lymphoma invasion and metastasis 1; K05731 T-lymphoma invasion and metastasis-inducing protein 1 (A)
11:29967593|29992834	1482.44	0	1062.93	0	1002.59	0	498	ENSRNOG00000051204	33929163	34027226	#N/A	#N/A	#N/A	GO:0015031	#N/A
11:34017712|34018067	957.532	0	0	0	0	0	257	ENSRNOG00000026236	34051993	34094698	#N/A	#N/A	#N/A	GO:0005524,GO:0007569,GO:0008270,GO:0009791,GO:0016235,GO:0016605,GO:0018105,GO:0045111,GO:0048147,GO:0050821,GO:0051457	#N/A
11:34060062|34073206	578.209	0	559.688	593.629	0	556.951	1064	ENSRNOG00000026236	34051993	34094698	#N/A	#N/A	#N/A	GO:0005524,GO:0007569,GO:0008270,GO:0009791,GO:0016235,GO:0016605,GO:0018105,GO:0045111,GO:0048147,GO:0050821,GO:0051457	#N/A
11:34065892|34070810	2490.15	0	0	0	0	0	420	ENSRNOG00000001686	34352287	34526931	#N/A	#N/A	#N/A	GO:0000785,GO:0004077,GO:0004078,GO:0004079,GO:0004080,GO:0005524,GO:0005652,GO:0005739,GO:0005829,GO:0008283,GO:0009374,GO:0016363,GO:0019899,GO:0042803,GO:0070781,GO:0071110	K01942|0|rno:288240|Hlcs, RGD1565360; holocarboxylase synthetase (biotin-(proprionyl-CoA-carboxylase (ATP-hydrolysing)) ligase); K01942 biotin--protein ligase [EC:6.3.4.9 6.3.4.10 6.3.4.11 6.3.4.15] (A)
11:34495233|34500943	1056.57	1049.83	1342.98	657.425	0	822.407	1281	ENSRNOG00000001682	34598492	34738791	11:34495233|34500943	#N/A	#N/A	GO:0004842,GO:0005515,GO:0005730,GO:0005739,GO:0005773,GO:0006511,GO:0008270,GO:0010771,GO:0045665,GO:0070936	K15712|0|rno:360702|Ttc3; tetratricopeptide repeat domain 3; K15712 E3 ubiquitin-protein ligase TTC3 [EC:6.3.2.19] (A)
11:34600704|34624408	20.7623	44.125	44.6606	38.4873	27.3815	24.9988	23705	ENSRNOG00000001682	34598492	34738791	11:34600704|34624408	11:34600704|34624408	11:34600704|34624408	GO:0004842,GO:0005515,GO:0005730,GO:0005739,GO:0005773,GO:0006511,GO:0008270,GO:0010771,GO:0045665,GO:0070936	K15712|0|rno:360702|Ttc3; tetratricopeptide repeat domain 3; K15712 E3 ubiquitin-protein ligase TTC3 [EC:6.3.2.19] (A)
11:34611539|34614139	520.366	373.422	407.028	566.622	268.746	354.408	2601	ENSRNOG00000001682	34598492	34738791	11:34611539|34614139	11:34611539|34614139	11:34611539|34614139	GO:0004842,GO:0005515,GO:0005730,GO:0005739,GO:0005773,GO:0006511,GO:0008270,GO:0010771,GO:0045665,GO:0070936	K15712|0|rno:360702|Ttc3; tetratricopeptide repeat domain 3; K15712 E3 ubiquitin-protein ligase TTC3 [EC:6.3.2.19] (A)
11:34612627|34614139	8165.31	5983.89	12264.5	5781.43	6855.26	8287	437	#N/A	#N/A	#N/A	11:34612627|34614139	11:34612627|34614139	11:34612627|34614139	#N/A	#N/A
11:34861207|34879143	0	0	0	27.3881	22.2687	0	17937	#N/A	#N/A	#N/A	#N/A	#N/A	#N/A	#N/A	#N/A
11:37459699|37475255	39.5458	19.2102	42.5323	9.02233	22.466	0	15557	ENSRNOG00000001621	38357424	38420119	11:37459699|37475255	#N/A	#N/A	GO:0005634,GO:0005829	#N/A
11:38369393|38371042	0	0	0	0	0	436.053	453	#N/A	#N/A	#N/A	#N/A	#N/A	#N/A	#N/A	#N/A
11:44736512|44753214	0	35.7843	47.537	0	5.97846	19.7102	16703	ENSRNOG00000001609	47146308	47174713	#N/A	#N/A	#N/A	GO:0005730,GO:0005737,GO:0005813,GO:0030030	K16717|0|rno:304007|Cep97, Lrriq2, RGD1307400; centrosomal protein 97; K16717 centrosomal protein CEP97 (A)
11:47165426|47169764	0	0	0	0	0	317.32	830	ENSRNOG00000002171	57404196	57481567	#N/A	#N/A	#N/A	GO:0005543,GO:0005737,GO:0005886,GO:0045111	#N/A
11:57442466|57454443	1645.63	1844.77	816.883	2599.27	2157.43	3116.07	486	ENSRNOG00000002041	61083757	61158838	11:57442466|57454443	11:57442466|57454443	11:57442466|57454443	GO:0005515,GO:0005887,GO:0007224,GO:0007411,GO:0009986,GO:0016337,GO:0043025,GO:0044295,GO:0045663	#N/A
11:61121301|61122547	1214.24	0	0	0	1313.92	0	456	ENSRNOG00000027756	61432904	61499557	#N/A	#N/A	#N/A	GO:0004571,GO:0005509,GO:0016020,GO:0046983	#N/A
11:61450400|61475868	71.997	0	0	0	0	57.7917	3418	ENSRNOG00000057815	61678045	61748768	#N/A	#N/A	#N/A	#N/A	#N/A
11:61697597|61706374	0	0	0	0	0	195.77	1009	ENSRNOG00000001525	64286694	64421248	#N/A	#N/A	#N/A	GO:0005886,GO:0007155,GO:0016021,GO:0040008	K06791|0|rno:303926|Igsf11; immunoglobulin superfamily, member 11; K06791 immunoglobulin superfamily, member 11 (A)
11:64301158|64305268	2330.36	0	0	1727.92	1607.57	1371.75	528	ENSRNOG00000002496	66316606	66566331	#N/A	11:64301158|64305268	#N/A	GO:0005737,GO:0005886,GO:0015031,GO:0016021,GO:0017157,GO:0019905,GO:0042593,GO:0046676	K08518|0|rno:288080|Stxbp5l; syntaxin binding protein 5-like; K08518 syntaxin-binding protein 5 (A)
11:66345745|66426089	0	0	648.701	0	0	0	714	ENSRNOG00000002496	66316606	66566331	#N/A	#N/A	#N/A	GO:0005737,GO:0005886,GO:0015031,GO:0016021,GO:0017157,GO:0019905,GO:0042593,GO:0046676	K08518|0|rno:288080|Stxbp5l; syntaxin binding protein 5-like; K08518 syntaxin-binding protein 5 (A)
11:66538227|66550047	327.939	0	0	0	479.064	0	938	ENSRNOG00000001774	71012061	71108184	#N/A	#N/A	#N/A	GO:0005576	#N/A
11:71069746|71074618	0	0	3500.93	0	0	0	378	ENSRNOG00000031669	79205730	79703736	#N/A	#N/A	#N/A	GO:0005515,GO:0005634,GO:0005737,GO:0005925,GO:0007155,GO:0008270	K16676|0|rno:288010|Lpp; LIM domain containing preferred translocation partner in lipoma; K16676 lipoma-prefererred partner (A)
11:79361488|79399831	0	0	1350.36	0	0	0	196	ENSRNOG00000023107	84330064	84583542	#N/A	#N/A	#N/A	GO:0000122,GO:0005671,GO:0017025,GO:0043966,GO:0072686	#N/A
11:84347348|84356030	436.322	0	0	0	0	0	846	ENSRNOG00000023107	84330064	84583542	#N/A	#N/A	#N/A	GO:0000122,GO:0005671,GO:0017025,GO:0043966,GO:0072686	#N/A
11:84369373|84379343	0	0	878.33	0	0	0	678	#N/A	#N/A	#N/A	#N/A	#N/A	#N/A	#N/A	#N/A
11:84619089|84638229	0	0	0	0	0	24.0796	19141	#N/A	#N/A	#N/A	#N/A	#N/A	#N/A	#N/A	#N/A
11:84967131|84979236	0	0	32.7941	0	0	0	12106	ENSRNOG00000022792	84972132	85000681	#N/A	#N/A	#N/A	GO:0005765,GO:0016021,GO:0097233	K06562|0|rno:303801|Lamp3; lysosomal-associated membrane protein 3; K06562 lysosomal-associated membrane protein 3 (A)
11:84972224|84979236	875.99	1227.49	869.671	1153.01	765.616	1226.01	913	ENSRNOG00000060045	87858453	87973422	11:84972224|84979236	11:84972224|84979236	11:84972224|84979236	GO:0004430,GO:0005886,GO:0030660,GO:0046854,GO:0048015	K00888|0|rno:64161|Pi4ka, Pik4ca; phosphatidylinositol 4-kinase, catalytic, alpha (EC:2.7.1.67); K00888 phosphatidylinositol 4-kinase [EC:2.7.1.67] (A)
11:87898055|87899561	0	0	3128.49	2820.48	2006.61	0	423	ENSRNOG00000037851	89009931	89260297	#N/A	#N/A	#N/A	#N/A	#N/A
11:89108654|89110961	0	0	0	0	226.436	0	441	ENSRNOG00000037851	89009931	89260297	#N/A	#N/A	#N/A	#N/A	#N/A
11:89155750|89180448	0	0	230.148	0	173.667	687.067	575	ENSRNOG00000037851	89009931	89260297	#N/A	#N/A	#N/A	#N/A	#N/A
11:89175425|89180448	3985.89	3788.27	1118.32	988.453	3938.07	4080.47	355	ENSRNOG00000025028	89293696	89510871	11:89175425|89180448	11:89175425|89180448	11:89175425|89180448	GO:0000723,GO:0001756,GO:0002326,GO:0002328,GO:0002360,GO:0003677,GO:0004677,GO:0005524,GO:0005667,GO:0005958,GO:0006303,GO:0007420,GO:0007507,GO:0008134,GO:0008630,GO:0010332,GO:0018105,GO:0019899,GO:0031648,GO:0032869,GO:0033077,GO:0033152,GO:0033153,GO:0035234,GO:0043065,GO:0045944	K06642|0|rno:360748|Prkdc; protein kinase, DNA activated, catalytic polypeptide; K06642 DNA-dependent protein kinase catalytic subunit [EC:2.7.11.1] (A)
11:89316354|89341959	0	0	342.837	0	0	0	1351	#N/A	#N/A	#N/A	#N/A	#N/A	#N/A	#N/A	#N/A
12:587083|591296	87.5958	70.919	109.913	183.195	130.332	140.625	4214	#N/A	#N/A	#N/A	12:587083|591296	12:587083|591296	12:587083|591296	#N/A	#N/A
12:589609|591296	0	442.613	352.789	249.456	147.894	312.057	1688	ENSRNOG00000001108	628488	650376	#N/A	12:589609|591296	#N/A	GO:0001824,GO:0005515,GO:0005634	#N/A
12:628708|632694	5110.41	6922.3	5284.94	4035.92	0	0	313	ENSRNOG00000029986	1680957	1816414	12:628708|632694	#N/A	#N/A	GO:0000187,GO:0001933,GO:0003007,GO:0004716,GO:0005009,GO:0005159,GO:0005524,GO:0005525,GO:0005634,GO:0005768,GO:0005829,GO:0005899,GO:0005901,GO:0006355,GO:0007186,GO:0008284,GO:0008286,GO:0009749,GO:0010042,GO:0010310,GO:0010560,GO:0010629,GO:0014823,GO:0018108,GO:0019087,GO:0019903,GO:0023014,GO:0030238,GO:0030335,GO:0031017,GO:0031405,GO:0031994,GO:0031995,GO:0032148,GO:0032355,GO:0032403,GO:…	K04527|0|rno:24954|Insr; insulin receptor (EC:2.7.10.1); K04527 insulin receptor [EC:2.7.10.1] (A)
12:1793318|1793869	445.807	0	0	0	0	0	552	ENSRNOG00000000940	9034308	9205905	#N/A	#N/A	#N/A	GO:0000186,GO:0001569,GO:0001666,GO:0002040,GO:0002548,GO:0004716,GO:0005524,GO:0005730,GO:0005768,GO:0005794,GO:0005887,GO:0006940,GO:0010863,GO:0014068,GO:0018108,GO:0019838,GO:0023014,GO:0030154,GO:0030335,GO:0030522,GO:0030949,GO:0036323,GO:0036326,GO:0036327,GO:0036332,GO:0038084,GO:0042802,GO:0043406,GO:0043552,GO:0045766,GO:0046777,GO:0048146,GO:0048598,GO:0048661	K05096|0|rno:54251|Flt1, VEGFR-1; FMS-related tyrosine kinase 1 (EC:2.7.10.1); K05096 FMS-like tyrosine kinase 1 [EC:2.7.10.1] (A)
12:9061581|9062262	569.643	1152.98	0	0	1541.02	1422.55	324	ENSRNOG00000000942	9216536	9331195	#N/A	#N/A	#N/A	GO:0004672,GO:0005524,GO:0006468,GO:0046872	K12572|0|cge:100757082|Pan3; PAN3 poly(A) specific ribonuclease subunit; K12572 PAB-dependent poly(A)-specific ribonuclease subunit 3 (A)
12:9256476|9313769	48.3203	27.3846	34.6463	15.9239	20.9149	27.5815	57294	ENSRNOG00000000942	9216536	9331195	12:9256476|9313769	12:9256476|9313769	12:9256476|9313769	GO:0004672,GO:0005524,GO:0006468,GO:0046872	K12572|0|cge:100757082|Pan3; PAN3 poly(A) specific ribonuclease subunit; K12572 PAB-dependent poly(A)-specific ribonuclease subunit 3 (A)
12:9273125|9313769	3453.83	4456.57	1741.25	3939.94	3503.8	3580.99	570	ENSRNOG00000000942	9216536	9331195	12:9273125|9313769	12:9273125|9313769	12:9273125|9313769	GO:0004672,GO:0005524,GO:0006468,GO:0046872	K12572|0|cge:100757082|Pan3; PAN3 poly(A) specific ribonuclease subunit; K12572 PAB-dependent poly(A)-specific ribonuclease subunit 3 (A)
12:9297691|9299418	0	0	0	162.454	0	0	1728	ENSRNOG00000000942	9216536	9331195	#N/A	#N/A	#N/A	GO:0004672,GO:0005524,GO:0006468,GO:0046872	K12572|0|cge:100757082|Pan3; PAN3 poly(A) specific ribonuclease subunit; K12572 PAB-dependent poly(A)-specific ribonuclease subunit 3 (A)
12:9297691|9313769	5102.49	5842.5	6428.6	6485.85	6980.61	5929.08	422	ENSRNOG00000000942	9216536	9331195	12:9297691|9313769	12:9297691|9313769	12:9297691|9313769	GO:0004672,GO:0005524,GO:0006468,GO:0046872	K12572|0|cge:100757082|Pan3; PAN3 poly(A) specific ribonuclease subunit; K12572 PAB-dependent poly(A)-specific ribonuclease subunit 3 (A)
12:9309987|9313769	8518.35	7183.96	9416.14	10527	8641.58	9623.35	260	#N/A	#N/A	#N/A	12:9309987|9313769	12:9309987|9313769	12:9309987|9313769	#N/A	#N/A
12:10527308|10534434	353.919	272.561	427.067	452.966	350.282	498.888	7127	ENSRNOG00000001101	13508429	13632304	12:10527308|10534434	12:10527308|10534434	12:10527308|10534434	GO:0005730,GO:0005737,GO:0006915,GO:0008270,GO:0016874,GO:0032648,GO:0043161,GO:0050691,GO:0070936	K11976|0|rno:304294|Rnf216, RGD1565135; ring finger protein 216; K11976 TRIAD3; E3 ubiquitin-protein ligase RNF216 [EC:6.3.2.19] (A)
12:13600118|13612054	0	0	1236.78	0	1244.34	0	321	ENSRNOG00000024482	13810180	13910955	#N/A	#N/A	#N/A	GO:0003677	#N/A
12:13879069|13884323	0	0	0	1057.33	0	0	531	#N/A	#N/A	#N/A	#N/A	#N/A	#N/A	#N/A	#N/A
12:15075273|15098764	0	9.5411	0	0	4.25073	0	23492	ENSRNOG00000001448	24180937	24315373	#N/A	#N/A	#N/A	GO:0003779,GO:0005576,GO:0005634,GO:0005794,GO:0005887,GO:0005975,GO:0006355,GO:0006917,GO:0006919,GO:0007405,GO:0008270,GO:0009953,GO:0009986,GO:0016525,GO:0016901,GO:0030118,GO:0030136,GO:0030276,GO:0035091,GO:0040036,GO:0045879,GO:0048038,GO:0048260,GO:0048268,GO:0048705,GO:0060441,GO:0097108,GO:0097190	K04559|0|rno:192154|Hip1; huntingtin interacting protein 1; K04559 huntingtin interacting protein 1 (A)
12:24271680|24273857	0	0	0	0	0	1946.13	203	ENSRNOG00000033700	24669449	24680818	#N/A	#N/A	#N/A	GO:0005634,GO:0008168,GO:0032259	#N/A
12:24672112|24672703	1783.23	0	0	0	0	0	276	ENSRNOG00000033700	24669449	24680818	#N/A	#N/A	#N/A	GO:0005634,GO:0008168,GO:0032259	#N/A
12:24672112|24675150	0	0	1064.36	0	0	0	373	ENSRNOG00000021611	25173005	25237009	#N/A	#N/A	#N/A	GO:0005875,GO:0005881,GO:0007026,GO:0030425,GO:0042599,GO:0051010	K10422|0|rno:29264|Clip2, CLIP-115, Cyln2; CAP-GLY domain containing linker protein 2; K10422 CAP-Gly domain-containing linker protein 2 (A)
12:25207283|25210634	0	233.114	0	0	0	0	641	ENSRNOG00000001479	25411207	25488156	#N/A	#N/A	#N/A	GO:0003677,GO:0005730,GO:0005737,GO:0006355,GO:0009790,GO:0016525,GO:0042995,GO:0043025,GO:0051019,GO:0051481	K03121|0|mmu:14886|Gtf2i, 6030441I21Rik, BAP-135, Diws1t, GtfII-I, Spin, TFII-I, WBSCR6; general transcription factor II I; K03121 transcription initiation factor TFII-I (A)
12:25431687|25435591	126.036	0	118.61	0	0	0	3905	ENSRNOG00000001479	25411207	25488156	#N/A	#N/A	#N/A	GO:0003677,GO:0005730,GO:0005737,GO:0006355,GO:0009790,GO:0016525,GO:0042995,GO:0043025,GO:0051019,GO:0051481	K03121|0|mmu:14886|Gtf2i, 6030441I21Rik, BAP-135, Diws1t, GtfII-I, Spin, TFII-I, WBSCR6; general transcription factor II I; K03121 transcription initiation factor TFII-I (A)
12:25431710|25435591	9654.82	10907	8935.03	13318.9	11115.6	12736.2	274	#N/A	#N/A	#N/A	12:25431710|25435591	12:25431710|25435591	12:25431710|25435591	#N/A	#N/A
12:26337702|26357116	0	0	0	0	0	30.5226	19415	#N/A	#N/A	#N/A	#N/A	#N/A	#N/A	#N/A	#N/A
12:26446007|26452339	0	47.1897	0	0	0	0	6333	#N/A	#N/A	#N/A	#N/A	#N/A	#N/A	#N/A	#N/A
12:26842353|26915954	8.35866	0	8.98991	0	0	0	73602	#N/A	#N/A	#N/A	#N/A	#N/A	#N/A	#N/A	#N/A
12:26863700|26915954	10.596	0	0	0	0	0	52255	ENSRNOG00000024435	28381982	29268073	#N/A	#N/A	#N/A	GO:0004653,GO:0005794,GO:0006486,GO:0016021	K00710|0|rno:288611|Wbscr17; Williams-Beuren syndrome chromosome region 17 (EC:2.4.1.41); K00710 polypeptide N-acetylgalactosaminyltransferase [EC:2.4.1.41] (A)
12:28789335|28793900	0	600.91	0	0	0	0	373	ENSRNOG00000000886	29308341	29743705	#N/A	#N/A	#N/A	GO:0005509,GO:0005794,GO:0005886,GO:0016021,GO:0032588,GO:0048471	#N/A
12:29638049|29655181	0	0	7.72398	0	0	0	17133	ENSRNOG00000000895	29961120	29988959	#N/A	#N/A	#N/A	GO:0001933,GO:0002686,GO:0003677,GO:0004842,GO:0005515,GO:0005768,GO:0008270,GO:0017112,GO:0031982,GO:0043305,GO:0046580,GO:0048261,GO:0050728,GO:0060368,GO:1900165,GO:1900235	#N/A
12:29985632|29988732	0	0	0	1789.3	1414.42	1678.74	353	ENSRNOG00000001004	36871999	37033701	#N/A	12:29985632|29988732	#N/A	GO:0000118,GO:0000785,GO:0001012,GO:0001701,GO:0003007,GO:0003682,GO:0003714,GO:0005112,GO:0005730,GO:0007595,GO:0010243,GO:0016604,GO:0016922,GO:0017053,GO:0021537,GO:0021846,GO:0032355,GO:0032403,GO:0035259,GO:0042593,GO:0042826,GO:0043565,GO:0045599,GO:0046965,GO:0047485,GO:0050872,GO:0060206,GO:0060509,GO:0072365	K06065|0|rno:360801|Ncor2; nuclear receptor co-repressor 2; K06065 nuclear receptor co-repressor 2 (A)
12:36930749|36931726	0	0	0	0	2121.17	0	306	ENSRNOG00000052704	37363906	37425596	#N/A	#N/A	#N/A	GO:0000220,GO:0001669,GO:0005515,GO:0005768,GO:0005886,GO:0015078,GO:0015991,GO:0016021	K02154|0|rno:116455|Atp6v0a2, Cc1-3, J6b7, Tj6; ATPase, H+ transporting, lysosomal V0 subunit A2 (EC:3.6.3.6); K02154 V-type H+-transporting ATPase subunit a (A)
12:37408162|37412832	0	0	0	0	0	488.94	404	ENSRNOG00000001064	37593874	37649036	#N/A	#N/A	#N/A	GO:0006355	#N/A
12:37646667|37647630	0	0	0	0	103.587	0	964	ENSRNOG00000001074	37702404	37768957	#N/A	#N/A	#N/A	GO:0005634,GO:0005794,GO:0005814,GO:0005886	K16775|0|rno:288654|Mphosph9; M-phase phosphoprotein 9; K16775 M-phase phosphoprotein 9 (A)
12:37734515|37753501	0	0	0	743.959	0	0	566	#N/A	#N/A	#N/A	#N/A	#N/A	#N/A	#N/A	#N/A
12:39056072|39056625	0	0	477.744	380.037	270.374	950.815	554	#N/A	#N/A	#N/A	#N/A	12:39056072|39056625	#N/A	#N/A	#N/A
12:39497185|39518315	0	0	0	0	0	18.6959	21131	ENSRNOG00000021480	39699181	39729516	#N/A	#N/A	#N/A	GO:0000077,GO:0006281,GO:0030896	K10995|0|rno:363924|Rad9b; RAD9 homolog B (S. pombe); K10995 cell cycle checkpoint control protein RAD9B (A)
12:39719713|39721351	0	0	758.367	0	0	0	349	ENSRNOG00000001256	40266662	40332612	#N/A	#N/A	#N/A	GO:0002091,GO:0005154,GO:0005634,GO:0005794,GO:0005802,GO:0005844,GO:0008022,GO:0010494,GO:0021702,GO:0033962,GO:0034063,GO:0040015,GO:0048471,GO:0048812,GO:0048872,GO:0050692,GO:0050905	#N/A
12:40329454|40332371	1153.53	1167.39	1860.96	1535.19	1248.23	2674.91	320	ENSRNOG00000046497	40383577	40417654	12:40329454|40332371	12:40329454|40332371	12:40329454|40332371	GO:0000151,GO:0000165,GO:0000166,GO:0004842,GO:0005737,GO:0007265,GO:0008139,GO:0008270,GO:0009968,GO:0016567	K10632|0|rno:687346|Brap; BRCA1 associated protein; K10632 BRCA1-associated protein [EC:6.3.2.19] (A)
12:40388299|40397763	324.994	394.681	335.556	422.638	274.307	452.177	9465	ENSRNOG00000001120	43421308	43576804	12:40388299|40397763	12:40388299|40397763	12:40388299|40397763	GO:0001104,GO:0006357,GO:0016592	K15164|0|mmu:76199|Med13l, 2210413I17Rik, 6330591G05Rik, 9030618F05Rik, Thrap2, Trap240L, mKIAA1025; mediator complex subunit 13-like; K15164 mediator of RNA polymerase II transcription subunit 13 (A)
12:43501060|43510832	0	1655.04	0	0	0	0	316	ENSRNOG00000001120	43421308	43576804	#N/A	#N/A	#N/A	GO:0001104,GO:0006357,GO:0016592	K15164|0|mmu:76199|Med13l, 2210413I17Rik, 6330591G05Rik, 9030618F05Rik, Thrap2, Trap240L, mKIAA1025; mediator complex subunit 13-like; K15164 mediator of RNA polymerase II transcription subunit 13 (A)
12:43501060|43576734	2332.04	2832.09	2747.03	1900.19	2343.24	2733.59	554	ENSRNOG00000001120	43421308	43576804	12:43501060|43576734	12:43501060|43576734	12:43501060|43576734	GO:0001104,GO:0006357,GO:0016592	K15164|0|mmu:76199|Med13l, 2210413I17Rik, 6330591G05Rik, 9030618F05Rik, Thrap2, Trap240L, mKIAA1025; mediator complex subunit 13-like; K15164 mediator of RNA polymerase II transcription subunit 13 (A)
12:43576497|43576734	4135.89	4394.89	3058.16	3538.5	3356.58	4426.48	238	ENSRNOG00000001130	44213943	44520341	12:43576497|43576734	12:43576497|43576734	12:43576497|43576734	GO:0001666,GO:0001917,GO:0003958,GO:0004517,GO:0005506,GO:0005516,GO:0005741,GO:0005829,GO:0006527,GO:0006809,GO:0006941,GO:0007263,GO:0007565,GO:0007568,GO:0008285,GO:0009408,GO:0010181,GO:0010288,GO:0012506,GO:0014069,GO:0014823,GO:0016529,GO:0016597,GO:0017080,GO:0018119,GO:0019899,GO:0020037,GO:0031284,GO:0031965,GO:0032496,GO:0033197,GO:0033555,GO:0035066,GO:0035094,GO:0042383,GO:0042582,GO:…	K13240|0|rno:24598|Nos1, bNOS; nitric oxide synthase 1, neuronal (EC:1.14.13.39); K13240 nitric-oxide synthase, brain [EC:1.14.13.39] (A)
12:44232102|44314531	0	134.376	0	0	0	0	2224	ENSRNOG00000001130	44213943	44520341	#N/A	#N/A	#N/A	GO:0001666,GO:0001917,GO:0003958,GO:0004517,GO:0005506,GO:0005516,GO:0005741,GO:0005829,GO:0006527,GO:0006809,GO:0006941,GO:0007263,GO:0007565,GO:0007568,GO:0008285,GO:0009408,GO:0010181,GO:0010288,GO:0012506,GO:0014069,GO:0014823,GO:0016529,GO:0016597,GO:0017080,GO:0018119,GO:0019899,GO:0020037,GO:0031284,GO:0031965,GO:0032496,GO:0033197,GO:0033555,GO:0035066,GO:0035094,GO:0042383,GO:0042582,GO:…	K13240|0|rno:24598|Nos1, bNOS; nitric oxide synthase 1, neuronal (EC:1.14.13.39); K13240 nitric-oxide synthase, brain [EC:1.14.13.39] (A)
12:44371053|44381666	0	77.6644	103.172	0	0	0	1924	ENSRNOG00000000708	49328977	49395125	#N/A	#N/A	#N/A	GO:0005097,GO:0005794,GO:0032851	#N/A
12:49373409|49373996	0	635.316	0	0	0	0	588	ENSRNOG00000000708	49328977	49395125	#N/A	#N/A	#N/A	GO:0005097,GO:0005794,GO:0032851	#N/A
12:49373409|49374027	198.777	603.499	0	0	0	0	619	ENSRNOG00000032590	51385763	51702730	#N/A	#N/A	#N/A	GO:0005737,GO:0005813,GO:0007067,GO:0007346,GO:0030496,GO:0051301,GO:0097431,GO:1990023	#N/A
12:51582921|51584301	0	0	1310.25	0	865.109	0	404	ENSRNOG00000037483	51948650	52055271	#N/A	#N/A	#N/A	#N/A	K11320|0|ngi:103750606|Ep400; E1A binding protein p400; K11320 E1A-binding protein p400 [EC:3.6.4.-] (A)
12:51960260|51963245	0	0	0	0	0	133.377	1481	#N/A	#N/A	#N/A	#N/A	#N/A	#N/A	#N/A	#N/A
13:8880011|8892211	15.127	0	0	0	0	0	12201	ENSRNOG00000002821	26172243	26394505	#N/A	#N/A	#N/A	GO:0004722,GO:0005543,GO:0005654,GO:0005737,GO:0006470,GO:0006915,GO:0009649,GO:0031965,GO:0046872,GO:0051898,GO:0090038	K16340|0|rno:59265|Phlpp1, Phlpp, Plekhe1, Scop; PH domain and leucine rich repeat protein phosphatase 1 (EC:3.1.3.16); K16340 PH domain and leucine-rich repeat-containing protein phosphatase [EC:3.1.3.16] (A)
13:26277463|26280241	0	1619.17	819.412	869.104	0	0	323	ENSRNOG00000029841	32344966	32427177	#N/A	#N/A	#N/A	GO:0005509,GO:0005886,GO:0007156,GO:0016021	K06806|0|rno:360835|Cdh19; cadherin 19, type 2; K06806 cadherin 19, type 2 (A)
13:32363923|32408514	0	0	205.065	0	0	0	968	#N/A	#N/A	#N/A	#N/A	#N/A	#N/A	#N/A	#N/A
13:32446134|32469550	0	6.3811	0	0	0	0	23417	#N/A	#N/A	#N/A	#N/A	#N/A	#N/A	#N/A	#N/A
13:32453777|32469550	70.2032	89.993	71.3102	88.9821	139.272	146.097	15774	ENSRNOG00000007261	34829139	35048444	13:32453777|32469550	13:32453777|32469550	13:32453777|32469550	GO:0000122,GO:0001701,GO:0001822,GO:0002076,GO:0003682,GO:0003700,GO:0005515,GO:0005737,GO:0006915,GO:0007411,GO:0007442,GO:0007507,GO:0008270,GO:0008589,GO:0009612,GO:0009913,GO:0009954,GO:0016020,GO:0016607,GO:0021508,GO:0021696,GO:0021775,GO:0021776,GO:0021938,GO:0021965,GO:0021983,GO:0030324,GO:0031512,GO:0032331,GO:0042475,GO:0042733,GO:0043565,GO:0044212,GO:0045666,GO:0045740,GO:0045944,GO:…	K16798|0|rno:304729|Gli2; GLI family zinc finger 2; K16798 zinc finger protein GLI2 (A)
13:34860981|34862569	0	0	0	0	0	677.059	389	ENSRNOG00000002538	35580098	35668968	#N/A	#N/A	#N/A	GO:0001701,GO:0001839,GO:0003383,GO:0005737,GO:0005856,GO:0005925,GO:0006931,GO:0007398,GO:0007492,GO:0007509,GO:0008092,GO:0009826,GO:0010608,GO:0010634,GO:0010718,GO:0019898,GO:0019904,GO:0022408,GO:0031032,GO:0032091,GO:0032092,GO:0032525,GO:0032587,GO:0048319,GO:0048339,GO:0048617,GO:0051894,GO:0070201,GO:0070986,GO:0071560	#N/A
13:35597462|35608096	5396.62	5079.18	5659.06	5848.35	6241.14	5775.79	456	ENSRNOG00000003979	44661398	44798543	13:35597462|35608096	13:35597462|35608096	13:35597462|35608096	GO:0000733,GO:0003677,GO:0004386,GO:0004520,GO:0005524,GO:0006281,GO:0008270,GO:0009411,GO:0031297,GO:0036292,GO:0036310,GO:0043596,GO:0045910,GO:0048478,GO:0070530	#N/A
13:44721334|44737434	0	0	0	748.588	0	0	375	ENSRNOG00000003494	51134525	51183269	#N/A	#N/A	#N/A	GO:0005515,GO:0005737,GO:0009986	#N/A
13:51137350|51166706	0	0	90.2694	0	0	0	2932	ENSRNOG00000011063	56015901	56236677	#N/A	#N/A	#N/A	GO:0015031,GO:0017112,GO:0031410	#N/A
13:56096834|56129496	0	0	0	0	1920.35	1567.71	546	ENSRNOG00000011063	56015901	56236677	#N/A	#N/A	#N/A	GO:0015031,GO:0017112,GO:0031410	#N/A
13:56114438|56129496	3763.28	1788.35	4575.41	4106.29	3054.18	2976.99	376	#N/A	#N/A	#N/A	13:56114438|56129496	13:56114438|56129496	13:56114438|56129496	#N/A	#N/A
13:72342021|72367981	0	11.5116	0	0	0	0	25961	ENSRNOG00000000042	72918552	73056785	#N/A	#N/A	#N/A	GO:0004872,GO:0005886,GO:0009615,GO:0016021	#N/A
13:72960660|72969502	0	0	0	0	0	609.666	540	ENSRNOG00000003550	73196571	73334076	#N/A	#N/A	#N/A	GO:0000062,GO:0005730,GO:0005737,GO:0008289	#N/A
13:73203187|73265813	1674.05	0	0	0	1245.4	0	441	ENSRNOG00000003550	73196571	73334076	#N/A	#N/A	#N/A	GO:0000062,GO:0005730,GO:0005737,GO:0008289	#N/A
13:73239822|73265813	3087.1	2677.89	0	0	3758.11	3776	279	ENSRNOG00000003882	73499753	73622211	#N/A	#N/A	#N/A	GO:0005634,GO:0005737,GO:0005813	K16768|0|rno:246304|Cep350, Cap350; centrosomal protein 350; K16768 centrosomal protein CEP350 (A)
13:73519626|73562462	0	0	0	0	0	172.431	2673	ENSRNOG00000003882	73499753	73622211	#N/A	#N/A	#N/A	GO:0005634,GO:0005737,GO:0005813	K16768|0|rno:246304|Cep350, Cap350; centrosomal protein 350; K16768 centrosomal protein CEP350 (A)
13:73577420|73579409	0	478.317	0	0	0	337.229	781	#N/A	#N/A	#N/A	#N/A	#N/A	#N/A	#N/A	#N/A
13:73615097|73622224	362.5	335.413	269.2	413.52	203.135	286.358	7128	ENSRNOG00000004736	74422944	74564184	13:73615097|73622224	13:73615097|73622224	13:73615097|73622224	GO:0005085,GO:0005543,GO:0005737,GO:0005886,GO:0007264	#N/A
13:74485162|74520636	0	1075.01	1190.06	0	0	1105.29	834	ENSRNOG00000026907	78836587	78852182	#N/A	#N/A	#N/A	GO:0003676,GO:0005634,GO:0046872	K10509|0|rno:304918|Zbtb37, RGD1308731; zinc finger and BTB domain containing 37; K10509 zinc finger and BTB domain-containing protein 37 (A)
13:78836820|78847234	718.149	0	0	546.149	534.261	1024.81	1028	ENSRNOG00000003917	85376716	85443976	#N/A	13:78836820|78847234	#N/A	GO:0004849,GO:0005515,GO:0005524,GO:0005829,GO:0007631,GO:0016310,GO:0016579,GO:0016773,GO:0043231,GO:0044206,GO:0044211,GO:0048678,GO:0071453	K00876|0|mmu:80914|Uck2, AA407809, AI481316, AU018180, AU020720, TSA903, UK, UMK, Umpk; uridine-cytidine kinase 2 (EC:2.7.1.48); K00876 uridine kinase [EC:2.7.1.48] (A)
13:85397122|85399509	0	0	0	0	0	823.05	400	ENSRNOG00000024632	89055983	89242443	#N/A	#N/A	#N/A	GO:0003700,GO:0005634,GO:0043565,GO:0045944	K09054|0|rno:304962|Atf6; activating transcription factor 6; K09054 cyclic AMP-dependent transcription factor ATF-6 alpha (A)
13:89163767|89176307	2209.65	0	0	0	0	0	529	ENSRNOG00000038083	93751759	93874105	#N/A	#N/A	#N/A	#N/A	#N/A
13:93855970|93860744	38.6522	0	0	44.0923	0	0	4775	ENSRNOG00000004181	94888078	95112033	#N/A	#N/A	#N/A	GO:0005814,GO:0005911,GO:0030010,GO:0035148	K16488|0|rno:305002|Sdccag8; serologically defined colon cancer antigen 8; K16488 serologically defined colon cancer antigen 8 (A)
13:95003382|95013012	0	2632.17	0	0	0	0	369	ENSRNOG00000021497	95081390	95348913	#N/A	#N/A	#N/A	GO:0000002,GO:0004674,GO:0005080,GO:0005524,GO:0005543,GO:0005654,GO:0005730,GO:0005794,GO:0005829,GO:0005886,GO:0007165,GO:0010765,GO:0018105,GO:0018107,GO:0032869	K04456|0|aml:100480414|AKT3; v-akt murine thymoma viral oncogene homolog 3 (protein kinase B, gamma); K04456 RAC serine/threonine-protein kinase [EC:2.7.11.1] (A)
13:95167819|95208329	1408.89	0	1515.29	0	0	1759.19	524	ENSRNOG00000021497	95081390	95348913	#N/A	#N/A	#N/A	GO:0000002,GO:0004674,GO:0005080,GO:0005524,GO:0005543,GO:0005654,GO:0005730,GO:0005794,GO:0005829,GO:0005886,GO:0007165,GO:0010765,GO:0018105,GO:0018107,GO:0032869	K04456|0|aml:100480414|AKT3; v-akt murine thymoma viral oncogene homolog 3 (protein kinase B, gamma); K04456 RAC serine/threonine-protein kinase [EC:2.7.11.1] (A)
13:95193009|95196402	0	0	0	0	0	7844.23	277	ENSRNOG00000003629	99410026	99468778	#N/A	#N/A	#N/A	GO:0005524,GO:0005730,GO:0005737,GO:0016235,GO:0017111	K14571|0|rno:289323|Nvl; nuclear VCP-like; K14571 ribosome biogenesis ATPase (A)
13:99457983|99462113	0	0	0	0	0	410.669	481	ENSRNOG00000003635	101451932	101597570	#N/A	#N/A	#N/A	GO:0004252,GO:0005886,GO:0006508,GO:0006814,GO:0007225,GO:0007368,GO:0008158,GO:0009880,GO:0009953,GO:0015197,GO:0015833,GO:0016021,GO:0017080,GO:0031225,GO:0060539	#N/A
13:101498614|101503027	0	67.7056	0	0	0	0	4414	ENSRNOG00000003635	101451932	101597570	#N/A	#N/A	#N/A	GO:0004252,GO:0005886,GO:0006508,GO:0006814,GO:0007225,GO:0007368,GO:0008158,GO:0009880,GO:0009953,GO:0015197,GO:0015833,GO:0016021,GO:0017080,GO:0031225,GO:0060539	#N/A
13:101502509|101503027	474.154	0	0	676.11	962.026	0	519	ENSRNOG00000058805	101698096	101724923	#N/A	#N/A	#N/A	GO:0005737,GO:0019904,GO:0030178,GO:0043496,GO:0043508,GO:0046329,GO:0048264,GO:2000016	#N/A
13:101704470|101715410	0	0	1144.11	0	0	0	347	ENSRNOG00000002593	106463368	106683436	#N/A	#N/A	#N/A	GO:0003707,GO:0003708,GO:0005496,GO:0005516,GO:0005654,GO:0006367,GO:0007275,GO:0008270,GO:0043401,GO:0043565,GO:0045893,GO:0048384,GO:0050682	K08554|0|tup:102489797|ESRRG; estrogen-related receptor gamma; K08554 estrogen-related receptor gamma (A)
13:106507146|106507561	0	0	0	0	1800.33	1741.07	416	ENSRNOG00000003738	106751625	107427329	#N/A	#N/A	#N/A	GO:0001917,GO:0002142,GO:0005518,GO:0005604,GO:0005737,GO:0007601,GO:0007605,GO:0016021,GO:0016324,GO:0017022,GO:0032391,GO:0043025,GO:0045494,GO:0048496,GO:0050896,GO:0060113,GO:0060171	#N/A
13:106859710|106862333	0	0	0	15881.8	15268.8	15101.8	327	ENSRNOG00000003738	106751625	107427329	#N/A	13:106859710|106862333	#N/A	GO:0001917,GO:0002142,GO:0005518,GO:0005604,GO:0005737,GO:0007601,GO:0007605,GO:0016021,GO:0016324,GO:0017022,GO:0032391,GO:0043025,GO:0045494,GO:0048496,GO:0050896,GO:0060113,GO:0060171	#N/A
13:106893746|106944389	0	0	0	1091.69	1414.66	1463.2	1800	ENSRNOG00000003738	106751625	107427329	#N/A	13:106893746|106944389	#N/A	GO:0001917,GO:0002142,GO:0005518,GO:0005604,GO:0005737,GO:0007601,GO:0007605,GO:0016021,GO:0016324,GO:0017022,GO:0032391,GO:0043025,GO:0045494,GO:0048496,GO:0050896,GO:0060113,GO:0060171	#N/A
13:107099509|107151511	0	2375.49	0	1727.51	2150.79	1823.37	975	ENSRNOG00000003738	106751625	107427329	#N/A	13:107099509|107151511	#N/A	GO:0001917,GO:0002142,GO:0005518,GO:0005604,GO:0005737,GO:0007601,GO:0007605,GO:0016021,GO:0016324,GO:0017022,GO:0032391,GO:0043025,GO:0045494,GO:0048496,GO:0050896,GO:0060113,GO:0060171	#N/A
13:107099509|107157558	0	0	0	8.46272	6.88084	0	58050	ENSRNOG00000003738	106751625	107427329	#N/A	#N/A	#N/A	GO:0001917,GO:0002142,GO:0005518,GO:0005604,GO:0005737,GO:0007601,GO:0007605,GO:0016021,GO:0016324,GO:0017022,GO:0032391,GO:0043025,GO:0045494,GO:0048496,GO:0050896,GO:0060113,GO:0060171	#N/A
13:107252004|107254567	0	0	0	1144.24	0	0	368	ENSRNOG00000003738	106751625	107427329	#N/A	#N/A	#N/A	GO:0001917,GO:0002142,GO:0005518,GO:0005604,GO:0005737,GO:0007601,GO:0007605,GO:0016021,GO:0016324,GO:0017022,GO:0032391,GO:0043025,GO:0045494,GO:0048496,GO:0050896,GO:0060113,GO:0060171	#N/A
13:107310007|107333625	0	0	0	0	584.346	0	769	ENSRNOG00000003738	106751625	107427329	#N/A	#N/A	#N/A	GO:0001917,GO:0002142,GO:0005518,GO:0005604,GO:0005737,GO:0007601,GO:0007605,GO:0016021,GO:0016324,GO:0017022,GO:0032391,GO:0043025,GO:0045494,GO:0048496,GO:0050896,GO:0060113,GO:0060171	#N/A
13:107310007|107343738	1423.09	0	1471.7	1123.88	932.84	1230.18	1124	ENSRNOG00000002653	107690087	107886476	#N/A	13:107310007|107343738	#N/A	GO:0005249,GO:0007186,GO:0008076,GO:0030322,GO:0034765,GO:0071805	K04913|0|mmu:16526|Kcnk2, A430027H14Rik, AI848635, TREK-1; potassium channel, subfamily K, member 2; K04913 potassium channel subfamily K member 2 (A)
13:107733302|107749528	0	0	406.767	1006.68	306.941	944.483	488	ENSRNOG00000002653	107690087	107886476	#N/A	13:107733302|107749528	#N/A	GO:0005249,GO:0007186,GO:0008076,GO:0030322,GO:0034765,GO:0071805	K04913|0|mmu:16526|Kcnk2, A430027H14Rik, AI848635, TREK-1; potassium channel, subfamily K, member 2; K04913 potassium channel subfamily K member 2 (A)
13:107733302|107772361	3.1501	0	0	8.98364	15.3392	0	39060	ENSRNOG00000002653	107690087	107886476	#N/A	#N/A	#N/A	GO:0005249,GO:0007186,GO:0008076,GO:0030322,GO:0034765,GO:0071805	K04913|0|mmu:16526|Kcnk2, A430027H14Rik, AI848635, TREK-1; potassium channel, subfamily K, member 2; K04913 potassium channel subfamily K member 2 (A)
13:107745993|107749528	0	0	0	403.334	0	0	348	ENSRNOG00000003694	108382399	108443294	#N/A	#N/A	#N/A	GO:0000122,GO:0001709,GO:0001822,GO:0001938,GO:0001946,GO:0002194,GO:0003705,GO:0003714,GO:0005634,GO:0005737,GO:0008285,GO:0010595,GO:0016922,GO:0021542,GO:0021707,GO:0030240,GO:0030324,GO:0031016,GO:0043433,GO:0043565,GO:0044212,GO:0045071,GO:0045737,GO:0045944,GO:0046619,GO:0048839,GO:0048845,GO:0050692,GO:0050693,GO:0055005,GO:0055009,GO:0055010,GO:0060021,GO:0060059,GO:0060214,GO:0060298,GO:…	#N/A
13:108391215|108406846	0	338.579	166.585	0	0	0	1986	ENSRNOG00000003767	109338762	109483891	#N/A	#N/A	#N/A	GO:0002224,GO:0004674,GO:0005515,GO:0005524,GO:0005634,GO:0005769,GO:0005840,GO:0006954,GO:0016020,GO:0018105,GO:0031572,GO:0032496,GO:0032675,GO:0032680,GO:0035091,GO:0035924,GO:0044351,GO:0048010,GO:0048839,GO:0070935	#N/A
13:109403515|109418235	0	0	1890.5	0	0	0	210	ENSRNOG00000003767	109338762	109483891	#N/A	#N/A	#N/A	GO:0002224,GO:0004674,GO:0005515,GO:0005524,GO:0005634,GO:0005769,GO:0005840,GO:0006954,GO:0016020,GO:0018105,GO:0031572,GO:0032496,GO:0032675,GO:0032680,GO:0035091,GO:0035924,GO:0044351,GO:0048010,GO:0048839,GO:0070935	#N/A
13:109442255|109471561	0	1297.48	1436.34	914.069	1083.84	762.303	691	ENSRNOG00000003767	109338762	109483891	#N/A	13:109442255|109471561	#N/A	GO:0002224,GO:0004674,GO:0005515,GO:0005524,GO:0005634,GO:0005769,GO:0005840,GO:0006954,GO:0016020,GO:0018105,GO:0031572,GO:0032496,GO:0032675,GO:0032680,GO:0035091,GO:0035924,GO:0044351,GO:0048010,GO:0048839,GO:0070935	#N/A
13:109457218|109471561	0	0	0	0	0	1193.55	331	ENSRNOG00000003841	110920830	111228836	#N/A	#N/A	#N/A	GO:0000155,GO:0000160,GO:0005249,GO:0005516,GO:0005637,GO:0005887,GO:0023014,GO:0034765,GO:0042391,GO:0071805	K04904|0|mcf:102141217|KCNH1; potassium voltage-gated channel, subfamily H (eag-related), member 1; K04904 potassium voltage-gated channel Eag-related subfamily H member 1 (A)
13:111068035|111144278	487.712	0	0	0	0	0	883	ENSRNOG00000003841	110920830	111228836	#N/A	#N/A	#N/A	GO:0000155,GO:0000160,GO:0005249,GO:0005516,GO:0005637,GO:0005887,GO:0023014,GO:0034765,GO:0042391,GO:0071805	K04904|0|mcf:102141217|KCNH1; potassium voltage-gated channel, subfamily H (eag-related), member 1; K04904 potassium voltage-gated channel Eag-related subfamily H member 1 (A)
13:111138406|111159973	0	804.603	508.981	0	0	0	650	ENSRNOG00000003925	111236466	111474411	#N/A	#N/A	#N/A	GO:0005525,GO:0005783,GO:0007224,GO:0007275,GO:0016021,GO:0016409,GO:0018345	#N/A
13:111426098|111436497	0	0	0	361.133	0	0	583	ENSRNOG00000046139	111635639	111765944	#N/A	#N/A	#N/A	GO:0005544,GO:0016021,GO:0042803,GO:0046982	#N/A
13:111709661|111716205	0	784.39	0	1842	917.333	864.094	381	#N/A	#N/A	#N/A	#N/A	13:111709661|111716205	#N/A	#N/A	#N/A
13:113735261|113748416	23.3815	45.4321	0	0	26.5661	0	13156	#N/A	#N/A	#N/A	#N/A	#N/A	#N/A	#N/A	#N/A
14:1388886|1391833	0	50.6873	0	0	0	0	2948	ENSRNOG00000000048	2100106	2174318	#N/A	#N/A	#N/A	GO:0004674,GO:0005524,GO:0005794,GO:0005925,GO:0006468,GO:0007049,GO:0030332,GO:0048471	K08855|0|rno:81659|Gak; cyclin G associated kinase (EC:2.7.11.1); K08855 cyclin G-associated kinase [EC:2.7.11.1] (A)
14:2171704|2172362	1370.95	1040.57	1290.17	0	0	0	359	ENSRNOG00000024545	2509363	2610929	14:2171704|2172362	#N/A	#N/A	#N/A	#N/A
14:2595787|2607696	0	0	0	427.928	0	0	492	ENSRNOG00000002039	2892753	3038237	#N/A	#N/A	#N/A	GO:0005097,GO:0005634,GO:0005737,GO:0005856,GO:0007049,GO:0032851,GO:0051301	#N/A
14:2977679|3011669	794.85	0	0	0	0	0	774	ENSRNOG00000002112	4125380	4200328	#N/A	#N/A	#N/A	GO:0003676,GO:0046872	#N/A
14:4154610|4184251	0	0	0	4.73518	0	0	29642	ENSRNOG00000002112	4125380	4200328	#N/A	#N/A	#N/A	GO:0003676,GO:0046872	#N/A
14:4154610|4198845	0	0	50.5868	0	0	0	3924	ENSRNOG00000002112	4125380	4200328	#N/A	#N/A	#N/A	GO:0003676,GO:0046872	#N/A
14:4178531|4198845	0	0	0	0	0	119.313	3863	#N/A	#N/A	#N/A	#N/A	#N/A	#N/A	#N/A	#N/A
14:6267451|6341519	2.49179	2.01739	0	1.89499	2.02227	0	74069	#N/A	#N/A	#N/A	#N/A	#N/A	#N/A	#N/A	#N/A
14:6267451|6341813	0	0	3.55916	0	0	0	74363	ENSRNOG00000002214	7169519	7215025	#N/A	#N/A	#N/A	#N/A	K10446|0|rno:289457|Klhl8; kelch-like family member 8; K10446 kelch-like protein 8 (A)
14:7186515|7190518	2581.32	2089.88	1696.6	1799.49	1629.39	2148.75	429	ENSRNOG00000002079	8080275	8368254	14:7186515|7190518	14:7186515|7190518	14:7186515|7190518	GO:0004705,GO:0005515,GO:0005524,GO:0005634,GO:0005739,GO:0005886,GO:0007258,GO:0023014	K04440|0|rno:25272|Mapk10, Jnk3, SAPKC, SAPb, Serk2; mitogen activated protein kinase 10 (EC:2.7.11.24); K04440 c-Jun N-terminal kinase [EC:2.7.11.24] (A)
14:8167867|8171744	0	0	0	0	25.7499	0	3878	ENSRNOG00000002142	9396512	9456990	#N/A	#N/A	#N/A	GO:0004605,GO:0005789,GO:0006661,GO:0016021,GO:0016024	K00981|0|rno:81925|Cds1; CDP-diacylglycerol synthase 1 (EC:2.7.7.41); K00981 phosphatidate cytidylyltransferase [EC:2.7.7.41] (A)
14:9421418|9440942	0	0	0	4850.47	0	0	463	#N/A	#N/A	#N/A	#N/A	#N/A	#N/A	#N/A	#N/A
14:10419799|10420720	0	0	0	0	0	499.9	922	ENSRNOG00000002203	10786399	10828106	#N/A	#N/A	#N/A	GO:0003677,GO:0005634,GO:0006355,GO:0007049	#N/A
14:10786399|10787114	687.39	0	0	0	0	0	716	ENSRNOG00000002203	10786399	10828106	#N/A	#N/A	#N/A	GO:0003677,GO:0005634,GO:0006355,GO:0007049	#N/A
14:10786399|10794860	0	456.031	336.559	356.969	152.378	0	983	ENSRNOG00000002040	14129725	14192048	#N/A	#N/A	#N/A	GO:0004674,GO:0005524,GO:0005730,GO:0006468,GO:0019208,GO:0030500,GO:0050790	K08854|0|rno:498333|Bmp2k; BMP-2 inducible kinase; K08854 BMP2 inducible kinase [EC:2.7.11.1] (A)
14:14174786|14192047	610.851	0	469.273	0	0	0	705	ENSRNOG00000002053	14439082	14689554	#N/A	#N/A	#N/A	GO:0002009,GO:0005515,GO:0005604,GO:0005886,GO:0007154,GO:0015031,GO:0016021,GO:0043588,GO:0046872	#N/A
14:14620910|14624933	2158.65	1572.91	1625.17	0	700.76	0	285	ENSRNOG00000002075	15059387	15146586	14:14620910|14624933	#N/A	#N/A	GO:0000288,GO:0004535,GO:0005515,GO:0005634,GO:0005737,GO:0006355,GO:0006397,GO:0006417,GO:0008284,GO:0010606,GO:0030014,GO:0031047,GO:0046872,GO:0061157	K12603|0|rno:360917|Cnot6l; CCR4-NOT transcription complex, subunit 6-like (EC:3.1.13.4); K12603 CCR4-NOT transcription complex subunit 6 [EC:3.1.13.4] (A)
14:15086543|15091475	5295.51	5106.97	7203.04	5863.15	7963.38	8167.99	395	ENSRNOG00000002075	15059387	15146586	14:15086543|15091475	14:15086543|15091475	14:15086543|15091475	GO:0000288,GO:0004535,GO:0005515,GO:0005634,GO:0005737,GO:0006355,GO:0006397,GO:0006417,GO:0008284,GO:0010606,GO:0030014,GO:0031047,GO:0046872,GO:0061157	K12603|0|rno:360917|Cnot6l; CCR4-NOT transcription complex, subunit 6-like (EC:3.1.13.4); K12603 CCR4-NOT transcription complex subunit 6 [EC:3.1.13.4] (A)
14:15086543|15098055	0	0	28.736	0	0	0	11513	#N/A	#N/A	#N/A	#N/A	#N/A	#N/A	#N/A	#N/A
14:23377488|23403334	0	0	5.11994	0	0	0	25847	ENSRNOG00000002024	25589762	25958227	#N/A	#N/A	#N/A	GO:0005004,GO:0005524,GO:0005791,GO:0005887,GO:0006468,GO:0007411,GO:0009897,GO:0014068,GO:0019933,GO:0021766,GO:0030424,GO:0030425,GO:0032314,GO:0032793,GO:0032956,GO:0043025,GO:0048013,GO:0048471,GO:0051964,GO:0060997,GO:0061178,GO:0070851	K05106|0|ngi:103734360|Epha5; EPH receptor A5; K05106 Eph receptor A5 [EC:2.7.10.1] (A)
14:25621971|25673329	0	0	0	0	273.96	0	729	ENSRNOG00000002024	25589762	25958227	#N/A	#N/A	#N/A	GO:0005004,GO:0005524,GO:0005791,GO:0005887,GO:0006468,GO:0007411,GO:0009897,GO:0014068,GO:0019933,GO:0021766,GO:0030424,GO:0030425,GO:0032314,GO:0032793,GO:0032956,GO:0043025,GO:0048013,GO:0048471,GO:0051964,GO:0060997,GO:0061178,GO:0070851	K05106|0|ngi:103734360|Epha5; EPH receptor A5; K05106 Eph receptor A5 [EC:2.7.10.1] (A)
14:25859208|25877265	0	0	0	0	0	339.402	388	ENSRNOG00000030149	28393394	28967980	#N/A	#N/A	#N/A	GO:0004930,GO:0005886,GO:0007218,GO:0007420,GO:0016021,GO:0030246	K04594|0|rno:170641|Lphn3, Cirl3, Lec3; latrophilin 3; K04594 latrophilin 3 (A)
14:28448337|28495950	0	116.466	0	0	0	0	1283	ENSRNOG00000026828	36216002	36543658	#N/A	#N/A	#N/A	GO:0006904,GO:0015031	#N/A
14:36341464|36341713	0	0	0	1122.88	1797.45	1316.88	250	ENSRNOG00000002152	37210721	37294472	#N/A	14:36341464|36341713	#N/A	GO:0005634	K17824|0|ssc:100521504|DCUN1D4; DCN1, defective in cullin neddylation 1, domain containing 4; K17824 DCN1-like protein 4/5 (A)
14:37228632|37254001	1155.93	1403.8	2486.46	1611.65	2293.2	962.229	479	ENSRNOG00000002152	37210721	37294472	14:37228632|37254001	14:37228632|37254001	14:37228632|37254001	GO:0005634	K17824|0|ssc:100521504|DCUN1D4; DCN1, defective in cullin neddylation 1, domain containing 4; K17824 DCN1-like protein 4/5 (A)
14:37228632|37262083	0	0	672.89	1189.49	846.256	0	590	ENSRNOG00000002152	37210721	37294472	#N/A	#N/A	#N/A	GO:0005634	K17824|0|ssc:100521504|DCUN1D4; DCN1, defective in cullin neddylation 1, domain containing 4; K17824 DCN1-like protein 4/5 (A)
14:37238505|37254001	0	1009.64	1430.65	0	0	1245.7	370	ENSRNOG00000002152	37210721	37294472	#N/A	#N/A	#N/A	GO:0005634	K17824|0|ssc:100521504|DCUN1D4; DCN1, defective in cullin neddylation 1, domain containing 4; K17824 DCN1-like protein 4/5 (A)
14:37238505|37262083	1279.03	2174.6	1788.31	0	0	1916.46	481	ENSRNOG00000002318	42762587	43072843	14:37238505|37262083	#N/A	#N/A	GO:0003779,GO:0008270,GO:0031032	#N/A
14:42803980|42809348	0	0	0	0	1253.68	0	916	#N/A	#N/A	#N/A	#N/A	#N/A	#N/A	#N/A	#N/A
14:43400193|43461320	3.01931	0	0	0	0	0	61128	#N/A	#N/A	#N/A	#N/A	#N/A	#N/A	#N/A	#N/A
14:43420839|43430679	0	0	26.8946	0	0	40.1447	9841	#N/A	#N/A	#N/A	#N/A	#N/A	#N/A	#N/A	#N/A
14:43420839|43461320	0	0	19.6139	0	0	13.012	40482	#N/A	#N/A	#N/A	#N/A	#N/A	#N/A	#N/A	#N/A
14:43458941|43461320	0	156.96	0	0	104.893	110.662	2380	#N/A	#N/A	#N/A	#N/A	#N/A	#N/A	#N/A	#N/A
14:43511710|43517916	49.5581	0	0	0	0	0	6207	ENSRNOG00000002180	45598743	45797887	#N/A	#N/A	#N/A	GO:0005097,GO:0005634,GO:0032851,GO:0032880	K18341|0|rno:360937|Tbc1d1; TBC1 (tre-2/USP6, BUB2, cdc16) domain family, member 1; K18341 TBC1 domain family member 1 (A)
14:45668936|45691895	0	153.625	0	0	0	0	1459	ENSRNOG00000002192	45982244	46041866	#N/A	#N/A	#N/A	GO:0005737,GO:0005886,GO:0015630,GO:0016021	#N/A
14:46013947|46027334	0	712.523	0	0	0	0	734	ENSRNOG00000004932	60123169	60229734	#N/A	#N/A	#N/A	GO:0016021	#N/A
14:60179997|60204485	0	0	0	0	0	119.175	1105	ENSRNOG00000004932	60123169	60229734	#N/A	#N/A	#N/A	GO:0016021	#N/A
14:60189928|60204485	0	0	371.206	0	0	0	713	ENSRNOG00000029064	60511497	60552990	#N/A	#N/A	#N/A	GO:0003676,GO:0008168,GO:0008270,GO:0032259	#N/A
14:60538626|60539431	0	0	0	0	0	550.228	359	#N/A	#N/A	#N/A	#N/A	#N/A	#N/A	#N/A	#N/A
14:69800154|69819258	83.7245	66.4812	51.9504	58.7743	52.2681	79.2678	19105	ENSRNOG00000006400	79205466	79438764	14:69800154|69819258	14:69800154|69819258	14:69800154|69819258	GO:0005097,GO:0005776,GO:0005794,GO:0010507,GO:0019901,GO:0032851,GO:2000785	#N/A
14:79407476|79413573	1008.55	1749.72	929.754	821.782	935.44	0	427	ENSRNOG00000006400	79205466	79438764	14:79407476|79413573	#N/A	#N/A	GO:0005097,GO:0005776,GO:0005794,GO:0010507,GO:0019901,GO:0032851,GO:2000785	#N/A
14:79407476|79421836	0	495.61	0	0	0	0	603	ENSRNOG00000011847	81265672	81339526	#N/A	#N/A	#N/A	GO:0002031,GO:0004703,GO:0005524,GO:0005829,GO:0005938,GO:0006468,GO:0030425,GO:0038032,GO:0043025,GO:0050254	K08291|0|rno:59077|Grk4, Gprk2l; G protein-coupled receptor kinase 4 (EC:2.7.11.16); K08291 G protein-coupled receptor kinase [EC:2.7.11.16] (A)
14:81267948|81280976	18.8875	40.1406	30.4709	21.5458	26.8251	35.3755	13029	ENSRNOG00000013832	81516407	81638934	14:81267948|81280976	14:81267948|81280976	14:81267948|81280976	GO:0005737,GO:0005886	#N/A
14:81556164|81598570	117.519	0	94.7959	0	0	0	2094	ENSRNOG00000013832	81516407	81638934	#N/A	#N/A	#N/A	GO:0005737,GO:0005886	#N/A
14:81598328|81598570	0	0	0	0	1232.82	0	243	#N/A	#N/A	#N/A	#N/A	#N/A	#N/A	#N/A	#N/A
14:82168512|82171569	784.609	879.553	757.313	1032.74	767.387	581.356	3058	ENSRNOG00000048891	83226601	83293822	14:82168512|82171569	14:82168512|82171569	14:82168512|82171569	#N/A	#N/A
14:83236400|83236920	0	0	381.003	269.406	383.333	0	521	ENSRNOG00000007120	84701559	84820415	#N/A	#N/A	#N/A	GO:0004438,GO:0004722,GO:0004725,GO:0005730,GO:0005737,GO:0016020,GO:0035335,GO:0046856,GO:0046872	K18082|0|rno:305482|Mtmr3; myotubularin related protein 3 (EC:3.1.3.48 3.1.3.64 3.1.3.95); K18082 myotubularin-related protein 3/4 [EC:3.1.3.48] (A)
14:84739856|84766181	1051.65	0	0	0	1137.99	937.948	702	ENSRNOG00000007349	84876781	84913617	#N/A	#N/A	#N/A	GO:0006355	K18667|0|rno:498402|Ascc2, RGD1561422; activating signal cointegrator 1 complex subunit 2; K18667 activating signal cointegrator complex subunit 2 (A)
14:84892097|84893363	0	0	0	0	2006.08	0	224	ENSRNOG00000007948	84996905	85088523	#N/A	#N/A	#N/A	GO:0001707,GO:0001726,GO:0005178,GO:0005730,GO:0005769,GO:0005886,GO:0005912,GO:0006469,GO:0007398,GO:0008013,GO:0008092,GO:0008156,GO:0008285,GO:0014010,GO:0019898,GO:0019904,GO:0022408,GO:0030027,GO:0030175,GO:0030308,GO:0030864,GO:0032154,GO:0035330,GO:0042475,GO:0042518,GO:0042524,GO:0043234,GO:0043409,GO:0045121,GO:0045202,GO:0045216,GO:0048471,GO:0051496,GO:0070306	K16684|0|rno:25744|Nf2, merlin; neurofibromin 2 (merlin); K16684 merlin (A)
14:85057352|85061960	2955.98	3814.18	2384.41	0	0	2965.94	333	ENSRNOG00000059479	87312203	87421659	14:85057352|85061960	#N/A	#N/A	GO:0005516,GO:0005524,GO:0005634,GO:0005886,GO:0007190,GO:0007409,GO:0007616,GO:0007623,GO:0008294,GO:0010226,GO:0016021,GO:0035556,GO:0042493,GO:0046872	K08041|0|rno:305509|Adcy1, Ac1; adenylate cyclase 1 (brain) (EC:4.6.1.1); K08041 adenylate cyclase 1 [EC:4.6.1.1] (A)
14:87328008|87357732	20991.6	16864.4	21361.2	14183.4	12842.7	14344	381	ENSRNOG00000025695	88673881	88886198	14:87328008|87357732	14:87328008|87357732	14:87328008|87357732	GO:0008284,GO:0016477,GO:0030054,GO:0046872,GO:0048286	K18080|0|rno:360980|Tns3, RGD1564174, TSN3, tensin3; tensin 3; K18080 tensin (A)
14:88724076|88725530	1196.25	1037.68	0	2729.23	1109.54	1646.1	360	ENSRNOG00000027801	91363152	91556231	#N/A	14:88724076|88725530	#N/A	GO:0001669,GO:0001675,GO:0002199,GO:0005576,GO:0007339,GO:0044297	#N/A
14:91468957|91498164	0	2177.74	0	0	559.744	0	446	ENSRNOG00000027801	91363152	91556231	#N/A	#N/A	#N/A	GO:0001669,GO:0001675,GO:0002199,GO:0005576,GO:0007339,GO:0044297	#N/A
14:91468957|91510219	645.33	1306.17	1619.48	1472.31	872.887	1726.68	572	ENSRNOG00000027801	91363152	91556231	14:91468957|91510219	14:91468957|91510219	14:91468957|91510219	GO:0001669,GO:0001675,GO:0002199,GO:0005576,GO:0007339,GO:0044297	#N/A
14:91468957|91516715	3.86449	0	0	0	0	0	47759	ENSRNOG00000027801	91363152	91556231	#N/A	#N/A	#N/A	GO:0001669,GO:0001675,GO:0002199,GO:0005576,GO:0007339,GO:0044297	#N/A
14:91491308|91516715	41.1628	41.1675	41.6672	46.9562	47.1623	18.1403	25408	ENSRNOG00000004444	91782354	91867424	14:91491308|91516715	14:91491308|91516715	14:91491308|91516715	GO:0000122,GO:0001779,GO:0003700,GO:0005634,GO:0005667,GO:0005721,GO:0005737,GO:0007049,GO:0016568,GO:0030183,GO:0030900,GO:0040018,GO:0043565,GO:0044212,GO:0045660,GO:0045944,GO:0046872,GO:0046982,GO:0048535,GO:0048538,GO:0048541,GO:0048732,GO:0051138,GO:0060041	K09220|0|mmu:22778|Ikzf1, 5832432G11Rik, Ikaros, LyF-1, Zfpn1a1, Znfn1a1, hlk-1, mKIAA4227; IKAROS family zinc finger 1; K09220 IKAROS family zinc finger protein (A)
14:91845330|91858184	359.774	0	0	0	0	0	684	#N/A	#N/A	#N/A	#N/A	#N/A	#N/A	#N/A	#N/A
14:94150054|94151373	0	0	0	0	113.475	0	1320	#N/A	#N/A	#N/A	#N/A	#N/A	#N/A	#N/A	#N/A
14:105450216|105485624	0	0	0	0	8.46041	0	35409	#N/A	#N/A	#N/A	#N/A	#N/A	#N/A	#N/A	#N/A
14:105484009|105485624	0	0	0	0	0	122.235	1616	ENSRNOG00000007125	106153575	106207658	#N/A	#N/A	#N/A	GO:0000938,GO:0015031,GO:0040007,GO:0042147,GO:0048873,GO:0050881,GO:0060052	K17600|0|rno:286932|Vps54, Vsp54; vacuolar protein sorting 54 homolog (S. cerevisiae); K17600 vacuolar protein sorting-associated protein 54 (A)
14:106153575|106161579	0	784.802	695.037	0	0	553.311	476	ENSRNOG00000054331	106393959	106759505	#N/A	#N/A	#N/A	GO:0005856,GO:0005938,GO:0016324,GO:0016476,GO:0032185,GO:0032880,GO:0035085,GO:0060271	#N/A
14:106492370|106500203	5468.57	0	0	0	4121.13	4807.65	315	ENSRNOG00000008917	106871430	107160334	#N/A	#N/A	#N/A	GO:0005515,GO:0005737,GO:0016020	#N/A
14:106916021|106930939	0	0	0	654.143	598.352	0	751	#N/A	#N/A	#N/A	#N/A	#N/A	#N/A	#N/A	#N/A
15:1734706|1753492	0	0	49.3078	14.9423	26.5764	0	18787	ENSRNOG00000012850	2813537	2966576	#N/A	#N/A	#N/A	GO:0000786,GO:0003007,GO:0003677,GO:0003682,GO:0004402,GO:0006334,GO:0008134,GO:0008270,GO:0016605,GO:0030099,GO:0035019,GO:0035162,GO:0035909,GO:0043433,GO:0043966,GO:0045892,GO:0045893,GO:0060325,GO:0070776,GO:0090398	K11306|0|rno:688634|Kat6b, RGD1566399; K(lysine) acetyltransferase 6B; K11306 histone acetyltransferase MYST4 [EC:2.3.1.48] (A)
15:2849126|2867333	319	664.117	539.143	0	406.83	438.96	1350	ENSRNOG00000005883	11632759	11812485	15:2849126|2867333	#N/A	#N/A	GO:0004674,GO:0004713,GO:0005524,GO:0006468,GO:0046872	K08857|0|rno:305710|Nek10, RGD1564342; NIMA-related kinase 10; K08857 NIMA (never in mitosis gene a)-related kinase [EC:2.7.11.1] (A)
15:11785349|11791088	0	0	0	0	0	734.319	269	#N/A	#N/A	#N/A	#N/A	#N/A	#N/A	#N/A	#N/A
15:16089766|16093572	0	39.2504	0	0	39.3453	0	3807	#N/A	#N/A	#N/A	#N/A	#N/A	#N/A	#N/A	#N/A
15:16089766|16170268	0	0	0	0	1.86064	0	80503	#N/A	#N/A	#N/A	#N/A	#N/A	#N/A	#N/A	#N/A
15:16547297|16550375	0	97.0616	0	0	0	0	3079	#N/A	#N/A	#N/A	#N/A	#N/A	#N/A	#N/A	#N/A
15:18971855|19000005	0	5.30803	0	0	0	0	28151	ENSRNOG00000010489	23665202	23878539	#N/A	#N/A	#N/A	GO:0005737,GO:0017148,GO:0030054,GO:0030371,GO:0030425,GO:0045202,GO:0045727	#N/A
15:23792824|23793342	7704.99	8061.53	9816.76	7031.54	7118.99	7231.42	519	ENSRNOG00000011167	24021674	24056073	15:23792824|23793342	15:23792824|23793342	15:23792824|23793342	GO:0000775,GO:0003677,GO:0003682,GO:0003723,GO:0005730,GO:0006396,GO:0033044,GO:0070063,GO:0070829	K11274|0|rno:305827|Wdhd1; WD repeat and HMG-box DNA binding protein 1; K11274 chromosome transmission fidelity protein 4 (A)
15:24024429|24032402	220.903	268.27	237.585	0	0	177.318	1114	ENSRNOG00000011704	24254042	24334890	15:24024429|24032402	#N/A	#N/A	#N/A	K10311|0|rno:305830|Fbxo34; F-box protein 34; K10311 F-box protein 34 (A)
15:24302102|24308087	0	49.9252	0	0	16.682	43.9986	5986	#N/A	#N/A	#N/A	#N/A	#N/A	#N/A	#N/A	#N/A
15:25535159|25581597	0	12.8708	22.7972	15.1123	0	0	46439	#N/A	#N/A	#N/A	#N/A	#N/A	#N/A	#N/A	#N/A
15:25537445|25581597	64.095	59.225	41.9607	36.558	28.2705	38.773	44153	#N/A	#N/A	#N/A	15:25537445|25581597	15:25537445|25581597	15:25537445|25581597	#N/A	#N/A
15:25563660|25581597	137.187	183.263	206.566	148.67	125.254	110.119	17938	#N/A	#N/A	#N/A	15:25563660|25581597	15:25563660|25581597	15:25563660|25581597	#N/A	#N/A
15:28558419|28560212	0	0	368.827	0	166.987	0	1794	ENSRNOG00000010296	33013504	33051129	#N/A	#N/A	#N/A	GO:0003333,GO:0015171,GO:0016021,GO:0016323	K13867|0|rno:83509|Slc7a7, y+LAT1; solute carrier family 7 (amino acid transporter light chain, y+L system), member 7; K13867 solute carrier family 7 (L-type amino acid transporter), member 7 (A)
15:33015618|33017521	0	0	278.6	0	0	0	475	ENSRNOG00000009849	37813115	37831031	#N/A	#N/A	#N/A	GO:0003676,GO:0008168,GO:0032259	#N/A
15:37820442|37825213	0	0	0	0	0	2944.24	246	ENSRNOG00000008053	40000322	40428800	#N/A	#N/A	#N/A	GO:0000287,GO:0003011,GO:0004012,GO:0005524,GO:0006812,GO:0007409,GO:0007568,GO:0015914,GO:0016021,GO:0019829,GO:0040018,GO:0042755,GO:0043588,GO:0050884	K14802|0|rno:691889|Atp8a2; ATPase, aminophospholipid transporter, class I, type 8A, member 2; K14802 phospholipid-transporting ATPase [EC:3.6.3.1] (A)
15:40089240|40112560	0	741.202	0	835.478	396.263	0	504	ENSRNOG00000008053	40000322	40428800	#N/A	#N/A	#N/A	GO:0000287,GO:0003011,GO:0004012,GO:0005524,GO:0006812,GO:0007409,GO:0007568,GO:0015914,GO:0016021,GO:0019829,GO:0040018,GO:0042755,GO:0043588,GO:0050884	K14802|0|rno:691889|Atp8a2; ATPase, aminophospholipid transporter, class I, type 8A, member 2; K14802 phospholipid-transporting ATPase [EC:3.6.3.1] (A)
15:40100602|40112560	0	0	0	0	0	1188.52	277	ENSRNOG00000013707	40937708	41066769	#N/A	#N/A	#N/A	GO:0005543,GO:0005730,GO:0005737,GO:0030027,GO:0030032,GO:0030175,GO:0030334,GO:0030676,GO:0032587,GO:0035023,GO:0046847	#N/A
15:41008529|41011344	363.315	294.146	651.255	414.45	589.714	0	508	ENSRNOG00000009192	45422010	45464892	15:41008529|41011344	#N/A	#N/A	GO:0001701,GO:0004523,GO:0005730,GO:0006401,GO:0009259,GO:0010389,GO:0010629,GO:0032299,GO:0048146,GO:2000001	K10744|0|rno:361056|Rnaseh2b; ribonuclease H2, subunit B; K10744 ribonuclease H2 subunit B (A)
15:45437783|45445017	0	0	0	0	536.872	0	372	#N/A	#N/A	#N/A	#N/A	#N/A	#N/A	#N/A	#N/A
15:47194510|47199746	0	71.332	0	67.0042	66.7374	0	5237	ENSRNOG00000013326	48199995	48284548	#N/A	#N/A	#N/A	GO:0003700,GO:0005634,GO:0005737,GO:0043565,GO:0045892,GO:0045893	#N/A
15:48231960|48241781	0	0	0	2913.14	3956.65	0	265	#N/A	#N/A	#N/A	#N/A	#N/A	#N/A	#N/A	#N/A
15:48231960|48284550	0	8.52387	0	0	4.74693	6.26	52591	#N/A	#N/A	#N/A	#N/A	#N/A	#N/A	#N/A	#N/A
15:48268665|48284550	23.2361	37.6246	45.8166	66.2661	28.2867	0	15886	ENSRNOG00000014003	48674380	48723353	15:48268665|48284550	#N/A	#N/A	#N/A	K10299|0|rno:305970|Fbxo16; F-box protein 16; K10299 F-box protein 16 (A)
15:48694845|48700237	0	0	0	0	0	437.501	602	ENSRNOG00000014003	48674380	48723353	#N/A	#N/A	#N/A	#N/A	K10299|0|rno:305970|Fbxo16; F-box protein 16; K10299 F-box protein 16 (A)
15:48694845|48705843	610.851	423.904	0	298.639	637.393	280.187	705	ENSRNOG00000014398	49069145	49177166	#N/A	15:48694845|48705843	#N/A	GO:0005044,GO:0005515,GO:0005887,GO:0006879,GO:0006897,GO:0009986,GO:0034605,GO:0034755,GO:0070207,GO:0070287	#N/A
15:49142976|49143650	0	0	0	207.941	0	0	675	ENSRNOG00000015495	51128268	51168384	#N/A	#N/A	#N/A	GO:0005381,GO:0005743,GO:0016021,GO:0034755,GO:0048250,GO:0055072	K15113|0|rno:306000|Slc25a37, Mscp, RGD1359361; solute carrier family 25 (mitochondrial iron transporter), member 37; K15113 solute carrier family 25 (mitochondrial iron transporter), member 28/37 (A)
15:51131459|51133458	0	1306.17	0	0	0	0	286	ENSRNOG00000009745	51896615	51967897	#N/A	#N/A	#N/A	GO:0004721,GO:0005516,GO:0007420,GO:0046872	K04348|0|rno:171378|Ppp3cc; protein phosphatase 3, catalytic subunit, gamma isozyme (EC:3.1.3.16); K04348 serine/threonine-protein phosphatase 2B catalytic subunit [EC:3.1.3.16] (A)
15:51896716|51944899	0	0	0	0	62.3724	0	1601	ENSRNOG00000009745	51896615	51967897	#N/A	#N/A	#N/A	GO:0004721,GO:0005516,GO:0007420,GO:0046872	K04348|0|rno:171378|Ppp3cc; protein phosphatase 3, catalytic subunit, gamma isozyme (EC:3.1.3.16); K04348 serine/threonine-protein phosphatase 2B catalytic subunit [EC:3.1.3.16] (A)
15:51936366|51944899	0	0	0	0	0	756.827	435	ENSRNOG00000016029	55083140	55209342	#N/A	#N/A	#N/A	GO:0001047,GO:0001102,GO:0005819,GO:0006469,GO:0007050,GO:0007265,GO:0016568,GO:0016605,GO:0019900,GO:0031134,GO:0031175,GO:0031625,GO:0034088,GO:0034349,GO:0035189,GO:0035914,GO:0042551,GO:0042802,GO:0043353,GO:0043550,GO:0045445,GO:0045651,GO:0045842,GO:0045879,GO:0045944,GO:0048565,GO:0048667,GO:0050680,GO:0051219,GO:0051301,GO:0051402,GO:0071459,GO:0071922,GO:0071930,GO:0097284,GO:2000134	K06618|0|rno:24708|Rb1; retinoblastoma 1; K06618 retinoblastoma-associated protein (A)
15:55151603|55154467	0	0	0	1900.71	1352.25	0	480	ENSRNOG00000009412	56785162	56970365	#N/A	#N/A	#N/A	#N/A	#N/A
15:56934810|56939428	53.2768	0	42.9752	0	0	0	4619	ENSRNOG00000011237	57340579	57405287	#N/A	#N/A	#N/A	GO:0046872	#N/A
15:57348405|57351717	0	0	0	0	0	1135.24	348	ENSRNOG00000042404	59216705	59279967	#N/A	#N/A	#N/A	#N/A	#N/A
15:59233127|59250976	0	0	637.979	0	0	0	726	ENSRNOG00000047106	61662018	61689830	#N/A	#N/A	#N/A	GO:0005739,GO:0006415,GO:0016149	K02835|0|rno:686234|Mtrf1; mitochondrial translational release factor 1; K02835 peptide chain release factor 1 (A)
15:61664226|61683055	182.963	333.293	196.781	208.714	296.976	391.637	1345	ENSRNOG00000008986	70039424	70399924	15:61664226|61683055	15:61664226|61683055	15:61664226|61683055	GO:0003779,GO:0005634,GO:0005737,GO:0007283,GO:0017048,GO:0030036	K05745|0|rno:290396|Diaph3, Diap3; diaphanous-related formin 3; K05745 diaphanous 3 (A)
15:70039432|70105489	0	0	0	0	0	337.661	585	ENSRNOG00000008986	70039424	70399924	#N/A	#N/A	#N/A	GO:0003779,GO:0005634,GO:0005737,GO:0007283,GO:0017048,GO:0030036	K05745|0|rno:290396|Diaph3, Diap3; diaphanous-related formin 3; K05745 diaphanous 3 (A)
15:70039432|70139170	0	547.636	346.427	367.435	261.409	344.733	955	ENSRNOG00000008986	70039424	70399924	#N/A	15:70039432|70139170	#N/A	GO:0003779,GO:0005634,GO:0005737,GO:0007283,GO:0017048,GO:0030036	K05745|0|rno:290396|Diaph3, Diap3; diaphanous-related formin 3; K05745 diaphanous 3 (A)
15:70077466|70139170	0	0	0	0	624.895	0	799	ENSRNOG00000008986	70039424	70399924	#N/A	#N/A	#N/A	GO:0003779,GO:0005634,GO:0005737,GO:0007283,GO:0017048,GO:0030036	K05745|0|rno:290396|Diaph3, Diap3; diaphanous-related formin 3; K05745 diaphanous 3 (A)
15:70098761|70139170	0	1014.21	798.401	0	527.155	595.873	663	ENSRNOG00000008986	70039424	70399924	#N/A	#N/A	#N/A	GO:0003779,GO:0005634,GO:0005737,GO:0007283,GO:0017048,GO:0030036	K05745|0|rno:290396|Diaph3, Diap3; diaphanous-related formin 3; K05745 diaphanous 3 (A)
15:70121769|70139170	0	2221.2	1430.65	0	0	1067.74	370	#N/A	#N/A	#N/A	#N/A	#N/A	#N/A	#N/A	#N/A
15:70790038|70792497	0	0	188.282	0	0	0	2460	#N/A	#N/A	#N/A	#N/A	#N/A	#N/A	#N/A	#N/A
15:70790038|70803614	27.1878	44.0234	58.482	51.6905	18.3874	19.3987	13577	ENSRNOG00000009690	88631794	88670349	15:70790038|70803614	15:70790038|70803614	15:70790038|70803614	GO:0008270	#N/A
15:88651499|88659273	1630.43	1320.02	0	1363.93	1940.71	1861.31	566	#N/A	#N/A	#N/A	#N/A	15:88651499|88659273	#N/A	#N/A	#N/A
15:90262659|90318518	0	0	0	0	1.78765	0	55860	#N/A	#N/A	#N/A	#N/A	#N/A	#N/A	#N/A	#N/A
15:90285730|90318518	0	4.55721	0	0	0	0	32789	#N/A	#N/A	#N/A	#N/A	#N/A	#N/A	#N/A	#N/A
15:90317443|90357024	0	0	6.68663	0	10.0913	6.65393	39582	#N/A	#N/A	#N/A	#N/A	#N/A	#N/A	#N/A	#N/A
15:96717422|96720961	0	0	0	99.1245	0	0	3540	ENSRNOG00000010064	103696557	103927592	#N/A	#N/A	#N/A	GO:0005254,GO:0005524,GO:0006200,GO:0006821,GO:0006855,GO:0010243,GO:0014070,GO:0015238,GO:0016021,GO:0016323,GO:0031088,GO:0042626,GO:0048661	K05673|0|rno:170924|Abcc4, Mrp4; ATP-binding cassette, subfamily C (CFTR/MRP), member 4 (EC:3.6.3.49); K05673 ATP-binding cassette, subfamily C (CFTR/MRP), member 4 (A)
15:103872241|103886205	1480.82	980.916	1447.87	307.134	0	432.236	457	#N/A	#N/A	#N/A	15:103872241|103886205	#N/A	#N/A	#N/A	#N/A
15:105493588|105495743	2796.43	2910.9	2700.71	2473.88	2732.67	3573.16	2156	ENSRNOG00000012710	108286453	108433529	15:105493588|105495743	15:105493588|105495743	15:105493588|105495743	GO:0016021	#N/A
15:108315938|108318732	3093.26	0	0	1764.31	0	0	358	ENSRNOG00000014075	108608204	108838235	#N/A	#N/A	#N/A	GO:0005739,GO:0006725,GO:0008815,GO:0009346,GO:0046872	K11390|0|rno:306198|Clybl; citrate lyase beta like; K11390 citrate lyase subunit beta-like protein [EC:4.1.-.-] (A)
15:108626000|108642296	33.9751	18.3379	0	0	15.3185	0	16297	ENSRNOG00000014075	108608204	108838235	#N/A	#N/A	#N/A	GO:0005739,GO:0006725,GO:0008815,GO:0009346,GO:0046872	K11390|0|rno:306198|Clybl; citrate lyase beta like; K11390 citrate lyase subunit beta-like protein [EC:4.1.-.-] (A)
15:108806726|108819668	0	0	0	0	368.209	679.805	678	#N/A	#N/A	#N/A	#N/A	#N/A	#N/A	#N/A	#N/A
15:110020800|110046726	0	0	0	0	0	7.61877	25927	#N/A	#N/A	#N/A	#N/A	#N/A	#N/A	#N/A	#N/A
15:110036614|110046726	0	0	13.0856	0	0	0	10113	ENSRNOG00000014750	3051449	3105531	#N/A	#N/A	#N/A	GO:0003950	#N/A
16:3060713|3064512	0	0	1519.75	2851.84	3087.49	3606.29	566	#N/A	#N/A	#N/A	#N/A	16:3060713|3064512	#N/A	#N/A	#N/A
16:4269443|4351455	0	0	0	0	3.04398	0	82013	#N/A	#N/A	#N/A	#N/A	#N/A	#N/A	#N/A	#N/A
16:5843405|5873182	0	0	0	0	3.35342	0	29778	ENSRNOG00000019273	7435634	7471807	#N/A	#N/A	#N/A	GO:0004198,GO:0005634,GO:0090541,GO:0097264	K08576|0|rno:306260|Capn7; calpain 7; K08576 calpain-7 [EC:3.4.22.-] (A)
16:7438795|7463395	509.143	0	0	822.802	0	0	1450	ENSRNOG00000020203	9907598	9973516	#N/A	#N/A	#N/A	GO:0004725,GO:0005634,GO:0005737,GO:0005815,GO:0005874,GO:0006470	K18039|0|rno:306281|Ptpn20b, Ptpn20; protein tyrosine phosphatase, non-receptor type 20B (EC:3.1.3.48); K18039 tyrosine-protein phosphatase non-receptor type 20 [EC:3.1.3.48] (A)
16:9943192|9946132	0	0	0	584.835	416.076	0	240	ENSRNOG00000022781	14095058	14210449	#N/A	#N/A	#N/A	GO:0001578,GO:0008017,GO:0015630	#N/A
16:14184372|14186953	0	316.965	0	0	0	0	1650	ENSRNOG00000022781	14095058	14210449	#N/A	#N/A	#N/A	GO:0001578,GO:0008017,GO:0015630	#N/A
16:14184372|14197349	0	0	0	0	30.7777	0	12978	ENSRNOG00000042623	17611115	17708387	#N/A	#N/A	#N/A	#N/A	#N/A
16:17640557|17642224	0	970.3	0	0	0	0	308	ENSRNOG00000019824	20594072	20641908	#N/A	#N/A	#N/A	GO:0001701,GO:0003746,GO:0006355,GO:0006368,GO:0006414,GO:0008023,GO:0010923,GO:0016607,GO:0019902	K15183|0|rno:306347|Ell; elongation factor RNA polymerase II; K15183 RNA polymerase II elongation factor ELL (A)
16:20606480|20606895	645.33	1306.17	0	0	0	0	286	ENSRNOG00000022173	21178138	21268504	#N/A	#N/A	#N/A	GO:0001568,GO:0001701,GO:0001842,GO:0005730,GO:0010172,GO:0012501,GO:0016581,GO:0021506,GO:0030674,GO:0045892,GO:0046872	#N/A
16:21223068|21238306	0	0	2205.58	0	0	1463.2	360	#N/A	#N/A	#N/A	#N/A	#N/A	#N/A	#N/A	#N/A
16:22715018|22787198	2.55696	0	0	0	0	0	72181	#N/A	#N/A	#N/A	#N/A	#N/A	#N/A	#N/A	#N/A
16:22979368|22980295	0	0	427.807	0	0	0	928	ENSRNOG00000013884	23447366	23781604	#N/A	#N/A	#N/A	GO:0005086,GO:0005543,GO:0005886,GO:0022624,GO:0030054,GO:0030182,GO:0032012,GO:0042176,GO:0045211,GO:0050790	K12494|0|rno:306380|Psd3, RGD1559968; pleckstrin and Sec7 domain containing 3; K12494 PH and SEC7 domain-containing protein (A)
16:23555919|23600154	4943.69	5870.32	7089.38	5890.12	6062.82	4350.4	560	ENSRNOG00000013884	23447366	23781604	16:23555919|23600154	16:23555919|23600154	16:23555919|23600154	GO:0005086,GO:0005543,GO:0005886,GO:0022624,GO:0030054,GO:0030182,GO:0032012,GO:0042176,GO:0045211,GO:0050790	K12494|0|rno:306380|Psd3, RGD1559968; pleckstrin and Sec7 domain containing 3; K12494 PH and SEC7 domain-containing protein (A)
16:23710906|23729219	0	0	1248.44	0	0	0	265	ENSRNOG00000030199	26619598	26633796	#N/A	#N/A	#N/A	GO:0005765,GO:0005770,GO:0016021	#N/A
16:26628565|26633439	0	0	0	0	1454.25	0	412	#N/A	#N/A	#N/A	#N/A	#N/A	#N/A	#N/A	#N/A
16:31276145|31302160	0	0	0	0	7.67668	0	26016	ENSRNOG00000010358	32062336	32227491	#N/A	#N/A	#N/A	GO:0005078,GO:0005794,GO:0005829,GO:0008270,GO:0016567,GO:0016874,GO:0030027,GO:0043066,GO:0043154,GO:0046328,GO:0048471,GO:2001237	K12171|0|rno:306417|Sh3rf1, Posh, Sh3md2; SH3 domain containing ring finger 1; K12171 E3 ubiquitin-protein ligase SH3RF [EC:6.3.2.19] (A)
16:32120310|32121085	330.76	0	0	0	0	0	372	#N/A	#N/A	#N/A	#N/A	#N/A	#N/A	#N/A	#N/A
16:35894936|35895459	0	0	0	267.863	0	0	524	ENSRNOG00000048847	39827749	39938513	#N/A	#N/A	#N/A	#N/A	#N/A
16:39846635|39885415	0	0	0	58.1202	0	0	2415	ENSRNOG00000048847	39827749	39938513	#N/A	#N/A	#N/A	#N/A	#N/A
16:39881896|39884207	0	0	0	345.148	0	0	610	ENSRNOG00000011416	40440207	40555576	#N/A	#N/A	#N/A	GO:0002052,GO:0005615,GO:0008083,GO:0009887,GO:0016020,GO:0016331,GO:0030947,GO:0031954,GO:0042056,GO:0042493,GO:0043185,GO:0043536,GO:0045765,GO:0045776,GO:0050679,GO:0050714,GO:0050930,GO:0051781,GO:0060754,GO:1901492	K05449|0|rno:114111|Vegfc; vascular endothelial growth factor C; K05449 vascular endothelial growth factor C/D (A)
16:40480674|40483041	0	0	0	0	0	502.626	393	#N/A	#N/A	#N/A	#N/A	#N/A	#N/A	#N/A	#N/A
16:46283647|46284136	627.77	0	0	0	0	0	490	#N/A	#N/A	#N/A	#N/A	#N/A	#N/A	#N/A	#N/A
16:46423837|46453117	0	0	0	4.79356	0	0	29281	ENSRNOG00000011116	49350884	49432118	#N/A	#N/A	#N/A	GO:0005768,GO:0015031,GO:0016020,GO:0035091,GO:0038032	K17887|0|rno:306471|Snx25; sorting nexin 25; K17887 sorting nexin-25 (A)
16:49367616|49369496	1011.31	0	0	0	0	0	365	ENSRNOG00000011420	54765325	54856225	#N/A	#N/A	#N/A	GO:0004725,GO:0005515,GO:0005829,GO:0016020,GO:0035335,GO:0046855,GO:0046856	K18083|0|mmu:54384|Mtmr7; myotubularin related protein 7 (EC:3.1.3.-); K18083 myotubularin-related protein 6/7/8 [EC:3.1.3.-] (A)
16:54792659|54804208	3741.17	3702	3427.6	4899.97	3373.59	3559.13	444	ENSRNOG00000011420	54765325	54856225	16:54792659|54804208	16:54792659|54804208	16:54792659|54804208	GO:0004725,GO:0005515,GO:0005829,GO:0016020,GO:0035335,GO:0046855,GO:0046856	K18083|0|mmu:54384|Mtmr7; myotubularin related protein 7 (EC:3.1.3.-); K18083 myotubularin-related protein 6/7/8 [EC:3.1.3.-] (A)
16:54792659|54826033	3365.02	4175.41	4327.24	4339.32	2730.96	4149.5	841	#N/A	#N/A	#N/A	16:54792659|54826033	16:54792659|54826033	16:54792659|54826033	#N/A	#N/A
16:58956807|58962366	0	0	71.4038	0	0	0	5560	#N/A	#N/A	#N/A	#N/A	#N/A	#N/A	#N/A	#N/A
16:64400294|64415446	28.4201	9.86117	0	32.4201	0	0	15153	#N/A	#N/A	#N/A	#N/A	#N/A	#N/A	#N/A	#N/A
16:73204261|73206030	0	0	224.297	0	0	0	1770	#N/A	#N/A	#N/A	#N/A	#N/A	#N/A	#N/A	#N/A
16:73215934|73217133	0	0	165.419	0	124.823	0	1200	#N/A	#N/A	#N/A	#N/A	#N/A	#N/A	#N/A	#N/A
16:73215934|73219533	85.4464	0	0	0	0	0	3600	ENSRNOG00000019073	74177215	74230815	#N/A	#N/A	#N/A	GO:0001782,GO:0003009,GO:0004702,GO:0005524,GO:0005634,GO:0007252,GO:0008384,GO:0008385,GO:0009636,GO:0009898,GO:0010765,GO:0019901,GO:0023014,GO:0035631,GO:0042493,GO:0042802,GO:0043122,GO:0045121,GO:0046982,GO:0051092,GO:2001259	K07209|0|rno:84351|Ikbkb, AIM-1, IKK2; inhibitor of kappa light polypeptide gene enhancer in B-cells, kinase beta (EC:2.7.11.10); K07209 inhibitor of nuclear factor kappa-B kinase subunit beta [EC:2.7.11.10] (A)
16:74219791|74228826	658.374	0	550.74	834.485	0	0	841	ENSRNOG00000012878	74865516	74945286	#N/A	#N/A	#N/A	GO:0004008,GO:0005507,GO:0005524,GO:0005770,GO:0005794,GO:0005802,GO:0005923,GO:0006200,GO:0006878,GO:0006882,GO:0007595,GO:0007623,GO:0008270,GO:0010043,GO:0015677,GO:0015680,GO:0016021,GO:0016023,GO:0016323,GO:0046688,GO:0048471,GO:0051208,GO:0051591,GO:0060003	K17686|0|rno:24218|Atp7b, Hts, PINA, Wd; ATPase, Cu++ transporting, beta polypeptide (EC:3.6.3.54); K17686 Cu+-exporting ATPase [EC:3.6.3.54] (A)
16:74940156|74940716	328.992	0	0	0	0	0	561	ENSRNOG00000028586	75904006	76110553	#N/A	#N/A	#N/A	GO:0000132,GO:0005737,GO:0005856,GO:0010468,GO:0021987,GO:0043549,GO:0046605,GO:0060623,GO:0071539,GO:0097150	#N/A
16:76045442|76070467	611.14	742.183	0	0	0	436.053	302	#N/A	#N/A	#N/A	#N/A	#N/A	#N/A	#N/A	#N/A
16:82621432|82623036	0	0	82.4517	0	0	0	1605	#N/A	#N/A	#N/A	#N/A	#N/A	#N/A	#N/A	#N/A
16:85590483|85595037	0	114.817	0	0	43.8456	130.098	4555	#N/A	#N/A	#N/A	#N/A	#N/A	#N/A	#N/A	#N/A
16:85590483|85597220	0	0	0	20.8312	44.4605	0	6738	#N/A	#N/A	#N/A	#N/A	#N/A	#N/A	#N/A	#N/A
16:87355938|87388503	0	6.88262	0	0	0	0	32566	#N/A	#N/A	#N/A	#N/A	#N/A	#N/A	#N/A	#N/A
16:87439652|87518187	0	0	0	0	2.54299	0	78536	#N/A	#N/A	#N/A	#N/A	#N/A	#N/A	#N/A	#N/A
16:87470781|87518187	0	0	0	0	2.1064	0	47407	ENSRNOG00000017505	507377	821582	#N/A	#N/A	#N/A	GO:0004177,GO:0005730,GO:0005737,GO:0006508,GO:0008237,GO:0008270,GO:0019370	K09606|0|rno:290963|Npepo, Aopep, Apo, RGD1309592; aminopeptidase O; K09606 aminopeptidase O [EC:3.4.11.-] (A)
17:558043|574785	445.404	0	0	0	0	0	1105	ENSRNOG00000017505	507377	821582	#N/A	#N/A	#N/A	GO:0004177,GO:0005730,GO:0005737,GO:0006508,GO:0008237,GO:0008270,GO:0019370	K09606|0|rno:290963|Npepo, Aopep, Apo, RGD1309592; aminopeptidase O; K09606 aminopeptidase O [EC:3.4.11.-] (A)
17:599906|610676	0	0	0	0	0	326.769	403	ENSRNOG00000017505	507377	821582	#N/A	#N/A	#N/A	GO:0004177,GO:0005730,GO:0005737,GO:0006508,GO:0008237,GO:0008270,GO:0019370	K09606|0|rno:290963|Npepo, Aopep, Apo, RGD1309592; aminopeptidase O; K09606 aminopeptidase O [EC:3.4.11.-] (A)
17:694609|739440	0	0	431.762	0	0	322.238	613	ENSRNOG00000017505	507377	821582	#N/A	#N/A	#N/A	GO:0004177,GO:0005730,GO:0005737,GO:0006508,GO:0008237,GO:0008270,GO:0019370	K09606|0|rno:290963|Npepo, Aopep, Apo, RGD1309592; aminopeptidase O; K09606 aminopeptidase O [EC:3.4.11.-] (A)
17:718534|728329	0	0	0	0	783.202	0	255	ENSRNOG00000017505	507377	821582	#N/A	#N/A	#N/A	GO:0004177,GO:0005730,GO:0005737,GO:0006508,GO:0008237,GO:0008270,GO:0019370	K09606|0|rno:290963|Npepo, Aopep, Apo, RGD1309592; aminopeptidase O; K09606 aminopeptidase O [EC:3.4.11.-] (A)
17:718534|739440	778.752	0	0	0	0	0	316	ENSRNOG00000016889	833509	955615	#N/A	#N/A	#N/A	GO:0000785,GO:0002262,GO:0005829,GO:0006289,GO:0007281,GO:0019430,GO:0043240	K10890|0|rno:24361|Fancc, Facc; Fanconi anemia, complementation group C; K10890 fanconi anemia group C protein (A)
17:862903|882881	0	0	264.142	0	398.636	0	501	ENSRNOG00000019354	1029048	1093873	#N/A	#N/A	#N/A	GO:0000122,GO:0001658,GO:0001843,GO:0003007,GO:0005113,GO:0005119,GO:0005576,GO:0005794,GO:0005887,GO:0005901,GO:0007346,GO:0007420,GO:0008158,GO:0008201,GO:0008270,GO:0008544,GO:0009612,GO:0010157,GO:0010875,GO:0014069,GO:0015485,GO:0016485,GO:0021522,GO:0021997,GO:0030326,GO:0030332,GO:0030496,GO:0032355,GO:0032403,GO:0032526,GO:0032880,GO:0035137,GO:0040015,GO:0042493,GO:0042593,GO:0043433,GO:…	K06225|0|rno:89830|Ptch1, Ptch, Ptch2; patched 1; K06225 patched 1 (A)
17:1057871|1065593	71.694	48.3705	42.838	0	0	0	7723	ENSRNOG00000018651	5511385	5614435	17:1057871|1065593	#N/A	#N/A	GO:0000221,GO:0001754,GO:0004181,GO:0005634,GO:0005739,GO:0005829,GO:0006508,GO:0007005,GO:0007628,GO:0008219,GO:0008270,GO:0015631,GO:0015991,GO:0021702,GO:0021772,GO:0035609,GO:0035610,GO:0042133,GO:0046961,GO:0050905,GO:0060041	#N/A
17:5555491|5571375	0	0	0	0	4598.2	4185.68	1227	ENSRNOG00000019533	6935860	7029240	#N/A	#N/A	#N/A	GO:0005829,GO:0070294,GO:0072156	K10443|0|mmu:100503085|Klhl3, 7530408C15Rik, AI430941, EG627648; kelch-like 3; K10443 kelch-like protein 2/3 (A)
17:7014389|7017383	691.252	0	0	0	0	0	267	ENSRNOG00000016680	9844133	9952898	#N/A	#N/A	#N/A	GO:0000122,GO:0001702,GO:0003682,GO:0003714,GO:0005694,GO:0008270,GO:0010452,GO:0016922,GO:0030331,GO:0035097,GO:0042799,GO:0045893,GO:0046965,GO:0046966,GO:0046975,GO:0050681	K15588|0|rno:306764|Nsd1; nuclear receptor binding SET domain protein 1 (EC:2.1.1.43); K15588 histone-lysine N-methyltransferase NSD1 [EC:2.1.1.43] (A)
17:9912158|9929565	0	0	925.42	0	942.718	828.805	2860	ENSRNOG00000018279	11045761	11082047	#N/A	#N/A	#N/A	GO:0005743,GO:0006826,GO:0008324,GO:0016021,GO:0030218,GO:0055072,GO:0055085	#N/A
17:11057627|11068306	0	0	337.159	0	0	0	785	ENSRNOG00000016684	15924048	16032420	#N/A	#N/A	#N/A	GO:0004674,GO:0005524,GO:0005737,GO:0005886,GO:0008285,GO:0046777,GO:0070373,GO:2000021,GO:2000651	K08867|0|rno:306811|Wnk2, RGD1307284; WNK lysine deficient protein kinase 2 (EC:2.7.11.1); K08867 WNK lysine deficient protein kinase [EC:2.7.11.1] (A)
17:15998571|16003404	0	0	0	1355.63	1854.72	978.365	673	ENSRNOG00000016684	15924048	16032420	#N/A	17:15998571|16003404	#N/A	GO:0004674,GO:0005524,GO:0005737,GO:0005886,GO:0008285,GO:0046777,GO:0070373,GO:2000021,GO:2000651	K08867|0|rno:306811|Wnk2, RGD1307284; WNK lysine deficient protein kinase 2 (EC:2.7.11.1); K08867 WNK lysine deficient protein kinase [EC:2.7.11.1] (A)
17:16002402|16003404	0	0	0	3540.25	0	0	337	ENSRNOG00000016779	16106137	16194478	#N/A	#N/A	#N/A	GO:0003723,GO:0005737,GO:0005886	#N/A
17:16124900|16129065	0	0	7017.77	0	0	0	330	ENSRNOG00000017951	24021736	24103515	#N/A	#N/A	#N/A	GO:0005634,GO:0005737,GO:0005813,GO:0008536	#N/A
17:24032670|24045965	0	0	0	0	1276.46	0	1017	#N/A	#N/A	#N/A	#N/A	#N/A	#N/A	#N/A	#N/A
17:27146706|27223196	2.41289	0	0	0	0	0	76491	#N/A	#N/A	#N/A	#N/A	#N/A	#N/A	#N/A	#N/A
17:27182799|27223196	0	3.69885	0	0	3.70779	0	40398	ENSRNOG00000015701	27539133	27665266	#N/A	#N/A	#N/A	GO:0003677,GO:0003700,GO:0005634,GO:0045892,GO:0046872	#N/A
17:27571479|27602936	2218.04	2339.22	1883.33	1598.03	1563.25	1499.29	1054	ENSRNOG00000015701	27539133	27665266	17:27571479|27602936	17:27571479|27602936	17:27571479|27602936	GO:0003677,GO:0003700,GO:0005634,GO:0045892,GO:0046872	#N/A
17:27592203|27602936	6534.66	5806.72	5913.94	5818.05	4397.9	6396.76	772	ENSRNOG00000032215	29674164	29895386	17:27592203|27602936	17:27592203|27602936	17:27592203|27602936	GO:0004402,GO:0005634,GO:0006355,GO:0035064	#N/A
17:29730437|29731094	6451.33	5223.11	4625.69	5866.12	5766.89	4302.87	658	ENSRNOG00000032215	29674164	29895386	17:29730437|29731094	17:29730437|29731094	17:29730437|29731094	GO:0004402,GO:0005634,GO:0006355,GO:0035064	#N/A
17:29730437|29737981	16.3079	0	0	0	0	0	7545	ENSRNOG00000032215	29674164	29895386	#N/A	#N/A	#N/A	GO:0004402,GO:0005634,GO:0006355,GO:0035064	#N/A
17:29730437|29757605	503.586	305.784	0	0	476.813	0	733	#N/A	#N/A	#N/A	#N/A	#N/A	#N/A	#N/A	#N/A
17:30661447|30662114	0	0	495.266	0	0	0	668	ENSRNOG00000018381	36451058	37295069	#N/A	#N/A	#N/A	GO:0005791,GO:0016021,GO:0035598,GO:0035600,GO:0046872,GO:0051539,GO:1990145	K15865|7.6024e-153|rno:361243|Cdkal1; CDK5 regulatory subunit associated protein 1-like 1; K15865 threonylcarbamoyladenosine tRNA methylthiotransferase CDKAL1 [EC:2.8.4.5] (A)
17:36602134|36627167	0	0	1486.91	0	0	0	267	ENSRNOG00000016576	43050789	43339403	#N/A	#N/A	#N/A	GO:0005634,GO:0005737,GO:0016477,GO:0030027,GO:0030032,GO:0031529,GO:0046415	#N/A
17:43258446|43290432	831.371	0	0	0	539.774	889.783	1110	ENSRNOG00000014395	52294942	52569036	#N/A	#N/A	#N/A	GO:0000122,GO:0001656,GO:0001658,GO:0001701,GO:0002052,GO:0003682,GO:0003700,GO:0005730,GO:0005829,GO:0007411,GO:0007442,GO:0007507,GO:0008013,GO:0008285,GO:0009952,GO:0009954,GO:0016485,GO:0016592,GO:0016607,GO:0017053,GO:0021631,GO:0021775,GO:0021776,GO:0021798,GO:0021801,GO:0021861,GO:0022018,GO:0030318,GO:0030324,GO:0032332,GO:0035035,GO:0042060,GO:0042307,GO:0042475,GO:0042733,GO:0042826,GO:…	K06230|0|rno:140588|Gli3; GLI family zinc finger 3; K06230 zinc finger protein GLI3 (A)
17:52477332|52555114	600.209	0	0	342.342	0	0	410	ENSRNOG00000017791	54280851	54394634	#N/A	#N/A	#N/A	GO:0005096,GO:0005543,GO:0005622,GO:0007165,GO:0043547	#N/A
17:54298407|54301447	4427.68	3301.72	3508.88	5316.68	3467.3	3741.13	792	#N/A	#N/A	#N/A	17:54298407|54301447	17:54298407|54301447	17:54298407|54301447	#N/A	#N/A
17:57031709|57067679	0	8.30815	0	0	4.16411	0	35971	ENSRNOG00000014670	63825627	63879171	#N/A	#N/A	#N/A	GO:0005730,GO:0005737,GO:0008270,GO:0043124,GO:0046329,GO:2001237	#N/A
17:63849305|63879166	0	0	0	0	2403.59	0	457	ENSRNOG00000017593	66210461	66295014	#N/A	#N/A	#N/A	GO:0000332,GO:0005542,GO:0005697,GO:0005737,GO:0006479,GO:0008270,GO:0008705,GO:0008898,GO:0009086,GO:0009791,GO:0010259,GO:0031419,GO:0032212,GO:0042127,GO:0046653,GO:0050667,GO:0060218	K00548|0|rno:81522|Mtr, methioninesynthase; 5-methyltetrahydrofolate-homocysteine methyltransferase (EC:2.1.1.13); K00548 5-methyltetrahydrofolate--homocysteine methyltransferase [EC:2.1.1.13] (A)
17:66241696|66243020	506.349	0	0	1155.23	616.409	0	243	ENSRNOG00000029235	71723620	71897972	#N/A	#N/A	#N/A	GO:0005634,GO:0006355	#N/A
17:71875848|71886141	0	0	12.8555	0	19.4013	0	10294	ENSRNOG00000023593	76175643	76287186	#N/A	#N/A	#N/A	GO:0000184,GO:0001889,GO:0003677,GO:0003723,GO:0006986,GO:0031100,GO:0035145,GO:0048471	K14327|0|rno:361271|Upf2; UPF2 regulator of nonsense transcripts homolog (yeast); K14327 regulator of nonsense transcripts 2 (A)
17:76245627|76265943	4907.69	5640.74	5372.58	3698.95	4196.32	4595.95	702	ENSRNOG00000017941	77167740	77218389	17:76245627|76265943	17:76245627|76265943	17:76245627|76265943	GO:0000042,GO:0001155,GO:0005794,GO:0005802,GO:0008022,GO:0016023,GO:0042802,GO:0043001,GO:0048471,GO:0051260,GO:0090161	#N/A
17:77176705|77178100	3885.56	5111.95	3308.38	0	0	0	380	ENSRNOG00000018500	77642302	77687456	17:77176705|77178100	#N/A	#N/A	GO:0005737,GO:0005856,GO:0005923,GO:0030674,GO:0090162	#N/A
17:77658462|77686492	72.0391	0	77.4795	0	0	0	2562	ENSRNOG00000015585	78762991	78782016	#N/A	#N/A	#N/A	GO:0000775,GO:0003682,GO:0005524,GO:0005720,GO:0006333,GO:0006338,GO:0006355,GO:0007140,GO:0008270,GO:0018022,GO:0030154,GO:0046974,GO:0051567	K11419|0|rno:364785|Suv39h2; suppressor of variegation 3-9 homolog 2 (Drosophila) (EC:2.1.1.43); K11419 histone-lysine N-methyltransferase SUV39H [EC:2.1.1.43] (A)
17:78773189|78775690	0	0	0	342.76	0	0	819	ENSRNOG00000016955	79720535	79798435	#N/A	#N/A	#N/A	GO:0005509,GO:0005730,GO:0006915,GO:0031965	#N/A
17:79761095|79789485	0	0	252.869	0	190.812	0	785	ENSRNOG00000017595	80389157	80577027	#N/A	#N/A	#N/A	GO:0007265	#N/A
17:80521386|80529452	983.219	0	1057.47	801.143	0	901.972	438	ENSRNOG00000043192	81173713	81187739	#N/A	#N/A	#N/A	GO:0005783,GO:0006633,GO:0007275,GO:0016021,GO:0016829	K10703|1.49148e-146|rno:680115|Ptpla; protein tyrosine phosphatase-like (proline instead of catalytic arginine), member a (EC:4.2.1.134); K10703 very-long-chain (3R)-3-hydroxyacyl-CoA dehydratase [EC:4.2.1.134] (A)
17:81173780|81187710	0	356.91	0	0	318.02	0	628	ENSRNOG00000043192	81173713	81187739	#N/A	#N/A	#N/A	GO:0005783,GO:0006633,GO:0007275,GO:0016021,GO:0016829	K10703|1.49148e-146|rno:680115|Ptpla; protein tyrosine phosphatase-like (proline instead of catalytic arginine), member a (EC:4.2.1.134); K10703 very-long-chain (3R)-3-hydroxyacyl-CoA dehydratase [EC:4.2.1.134] (A)
17:81177595|81187710	0	0	376.665	0	0	874.588	527	ENSRNOG00000049452	84140815	84488601	#N/A	#N/A	#N/A	GO:0001725,GO:0005523,GO:0030018,GO:0031005,GO:0051015,GO:0071691	#N/A
17:84296197|84299839	84.4379	0	0	0	0	0	3643	#N/A	#N/A	#N/A	#N/A	#N/A	#N/A	#N/A	#N/A
17:84855705|84901793	0	14.5896	0	0	0	0	46089	ENSRNOG00000008666	87274944	87681317	#N/A	#N/A	#N/A	GO:0005737,GO:0048706	#N/A
17:87396008|87396291	0	0	0	0	527.42	0	284	ENSRNOG00000008659	87725867	87826421	#N/A	#N/A	#N/A	GO:0005096,GO:0005543,GO:0005794,GO:0005856,GO:0007030,GO:0007165,GO:0016020,GO:0030054,GO:0031410,GO:0043547,GO:0051683,GO:0051684,GO:0072384	#N/A
17:87758882|87771508	0	208.405	153.806	195.761	417.817	336.719	2151	ENSRNOG00000016992	89585238	89683480	#N/A	17:87758882|87771508	#N/A	#N/A	#N/A
17:89630810|89650376	0	0	0	0	1406.45	2782.14	142	ENSRNOG00000058094	90370882	90522091	#N/A	#N/A	#N/A	GO:0002446,GO:0002456,GO:0005829,GO:0006644,GO:0007017,GO:0007040,GO:0007596,GO:0015630,GO:0030595,GO:0032438,GO:0032510,GO:0032816,GO:0033299,GO:0033364,GO:0042267,GO:0042493,GO:0042742,GO:0042832,GO:0051607,GO:0055091	#N/A
17:90393751|90399200	0	0	0	971.352	1727.65	0	578	#N/A	#N/A	#N/A	#N/A	#N/A	#N/A	#N/A	#N/A
18:1655301|1680976	0	0	23.1932	0	0	0	25676	ENSRNOG00000014031	1789900	1828606	#N/A	#N/A	#N/A	GO:0000785,GO:0005634,GO:0006275,GO:0007062,GO:0016746,GO:0034421,GO:0046872	K11268|0|rno:680014|Esco1; establishment of sister chromatid cohesion N-acetyltransferase 1; K11268 N-acetyltransferase [EC:2.3.1.-] (A)
18:1803205|1819028	677.3	1233.79	0	901.397	824.518	0	545	#N/A	#N/A	#N/A	#N/A	#N/A	#N/A	#N/A	#N/A
18:1803205|1832073	0	0	0	0	8.64753	0	28869	ENSRNOG00000012899	3162543	3227688	#N/A	#N/A	#N/A	GO:0000014,GO:0000082,GO:0000122,GO:0000724,GO:0001103,GO:0001106,GO:0001835,GO:0003684,GO:0007067,GO:0007126,GO:0010792,GO:0017053,GO:0031572,GO:0051301	#N/A
18:3175483|3176344	428.223	0	0	488.493	695.069	305.54	862	ENSRNOG00000050949	3958432	4080025	#N/A	18:3175483|3176344	#N/A	#N/A	#N/A
18:4031675|4045521	225.905	0	0	0	305.564	0	817	ENSRNOG00000054058	4097012	4294136	#N/A	#N/A	#N/A	GO:0005515,GO:0005543,GO:0005730,GO:0005770,GO:0006869,GO:0015485	#N/A
18:4217010|4246828	748.436	0	0	0	0	0	411	ENSRNOG00000016874	5032029	5314585	#N/A	#N/A	#N/A	GO:0003677,GO:0005634,GO:0006355,GO:0007275,GO:0019904,GO:0030154,GO:0046872	#N/A
18:5059054|5061806	496.14	0	0	0	0	0	248	ENSRNOG00000026023	6207280	6318219	#N/A	#N/A	#N/A	GO:0003677,GO:0003700,GO:0005634,GO:0005667,GO:0006357,GO:0051059	K03129|0|rno:291773|RGD1562997; similar to Transcription initiation factor TFIID 105 kDa subunit (TAFII-105); K03129 transcription initiation factor TFIID subunit 4 (A)
18:6218154|6233603	0	0	0	0	0	106.89	1232	ENSRNOG00000014775	13658271	14016713	#N/A	#N/A	#N/A	GO:0005730	#N/A
18:13881301|13892278	0	4591.31	5914.41	4900.85	3765.6	5517.65	358	ENSRNOG00000014775	13658271	14016713	#N/A	18:13881301|13892278	#N/A	GO:0005730	#N/A
18:13881301|13923877	3027.63	2941.46	0	4420.8	3440	2203.44	508	ENSRNOG00000016671	14471213	14657332	#N/A	18:13881301|13923877	#N/A	GO:0005509,GO:0005515,GO:0005737,GO:0008270,GO:0016014,GO:0030054,GO:0042383,GO:0045202	#N/A
18:14595550|14616707	340.367	0	0	0	0	0	723	ENSRNOG00000015895	15462913	15525579	#N/A	#N/A	#N/A	GO:0006486,GO:0006688,GO:0008489,GO:0016021,GO:0032580,GO:0046872	K07553|0|rno:65196|B4galt6; UDP-Gal:betaGlcNAc beta 1,4-galactosyltransferase, polypeptide 6 (EC:2.4.1.274); K07553 beta-1,4-galactosyltransferase 6 [EC:2.4.1.274] (A)
18:15480332|15494701	0	801.643	0	0	0	0	466	ENSRNOG00000027230	17043903	17332210	#N/A	#N/A	#N/A	GO:0003779,GO:0005730,GO:0005865,GO:0030837,GO:0045214,GO:0051639	#N/A
18:17175978|17196811	0	0	0	0	673.58	0	593	ENSRNOG00000027230	17043903	17332210	#N/A	#N/A	#N/A	GO:0003779,GO:0005730,GO:0005865,GO:0030837,GO:0045214,GO:0051639	#N/A
18:17300168|17320717	0	0	0	278.493	0	0	1008	ENSRNOG00000029466	17403407	17676049	#N/A	#N/A	#N/A	#N/A	#N/A
18:17549971|17556889	486.977	0	0	0	0	0	758	ENSRNOG00000016773	24397369	24497832	#N/A	#N/A	#N/A	GO:0000122,GO:0003676,GO:0003713,GO:0004402,GO:0005515,GO:0005689,GO:0006397,GO:0008380,GO:0030914,GO:0043966,GO:0071013	#N/A
18:24429848|24436662	0	0	0	0	0	260.94	757	ENSRNOG00000042523	28594892	28603335	#N/A	#N/A	#N/A	GO:0004842,GO:0005524,GO:0005768,GO:0005886,GO:0006281,GO:0006513,GO:0006915,GO:0043161,GO:0070936,GO:0070979	K06689|1.91622e-83|tgu:100227709|UBE2D2; ubiquitin-conjugating enzyme E2D 2; K06689 ubiquitin-conjugating enzyme E2 D/E [EC:6.3.2.19] (A)
18:28598569|28598788	0	1358.42	0	0	0	0	220	ENSRNOG00000016087	29629184	29638721	#N/A	#N/A	#N/A	GO:0004821,GO:0005524,GO:0005730,GO:0005739,GO:0006427,GO:0016788,GO:0019478	K01892|0|rno:307491|Hars2, Hars2l, RGD1308426, Zmat2; histidyl-tRNA synthetase 2, mitochondrial (EC:6.1.1.21); K01892 histidyl-tRNA synthetase [EC:6.1.1.21] (A)
18:29633808|29634585	25548.8	21594.8	23081.7	21683.6	17251.3	28218.8	301	#N/A	#N/A	#N/A	18:29633808|29634585	18:29633808|29634585	18:29633808|29634585	#N/A	#N/A
18:29857307|29860323	61.1748	0	0	0	0	43.6486	3017	ENSRNOG00000013920	31812109	32207801	#N/A	#N/A	#N/A	GO:0005096,GO:0005543,GO:0005737,GO:0005856,GO:0007165,GO:0008093,GO:0017124,GO:0030054,GO:0043547,GO:0046847	#N/A
18:31884700|31895519	1485	0	0	0	0	0	290	ENSRNOG00000013920	31812109	32207801	#N/A	#N/A	#N/A	GO:0005096,GO:0005543,GO:0005737,GO:0005856,GO:0007165,GO:0008093,GO:0017124,GO:0030054,GO:0043547,GO:0046847	#N/A
18:31948631|31952267	0	0	0	0	986.742	0	253	ENSRNOG00000013920	31812109	32207801	#N/A	#N/A	#N/A	GO:0005096,GO:0005543,GO:0005737,GO:0005856,GO:0007165,GO:0008093,GO:0017124,GO:0030054,GO:0043547,GO:0046847	#N/A
18:32078735|32094303	0	674.611	448.087	0	0	0	443	ENSRNOG00000027250	36596585	36656314	#N/A	#N/A	#N/A	#N/A	K13193|0|cge:100764061|Rbm27; RNA binding motif protein 27; K13193 RNA-binding protein 27 (A)
18:36637823|36639900	0	0	0	0	1184.76	0	295	ENSRNOG00000027250	36596585	36656314	#N/A	#N/A	#N/A	#N/A	K13193|0|cge:100764061|Rbm27; RNA binding motif protein 27; K13193 RNA-binding protein 27 (A)
18:36640589|36645658	688.352	1462.91	0	1079.69	907.802	0	715	ENSRNOG00000019744	46148849	46151627	#N/A	#N/A	#N/A	#N/A	#N/A
18:46148852|46149758	0	247.122	0	0	0	290.381	907	ENSRNOG00000030486	48434652	48538023	#N/A	#N/A	#N/A	GO:0003676,GO:0005634,GO:0016568,GO:0018024,GO:0022008,GO:0032259,GO:0042803,GO:0045892,GO:0046872,GO:0051151	#N/A
18:48443339|48531023	0	0	0	0	230.3	0	1084	ENSRNOG00000019305	57286322	57347577	#N/A	#N/A	#N/A	GO:0005515,GO:0005886,GO:0031410,GO:0032287,GO:0033157,GO:0055037,GO:1901184	#N/A
18:57338957|57345061	0	360.353	0	0	240.816	0	622	ENSRNOG00000018387	59096643	59396318	#N/A	#N/A	#N/A	#N/A	#N/A
18:59190041|59209831	0	0	0	1468.2	0	0	1195	ENSRNOG00000018387	59096643	59396318	#N/A	#N/A	#N/A	#N/A	#N/A
18:59207484|59283798	0	0	4114.04	0	0	0	579	ENSRNOG00000017116	61258911	61368371	#N/A	#N/A	#N/A	GO:0003677,GO:0005634,GO:0006355,GO:0046872	#N/A
18:61308852|61311205	0	0	0	0	84.8413	0	2354	ENSRNOG00000017116	61258911	61368371	#N/A	#N/A	#N/A	GO:0003677,GO:0005634,GO:0006355,GO:0046872	#N/A
18:61323689|61328704	0	0	0	0	973.548	0	359	ENSRNOG00000017116	61258911	61368371	#N/A	#N/A	#N/A	GO:0003677,GO:0005634,GO:0006355,GO:0046872	#N/A
18:61323689|61340634	2678.17	2787.8	2057.45	2531.37	2608.24	3275.82	804	ENSRNOG00000017116	61258911	61368371	18:61323689|61340634	18:61323689|61340634	18:61323689|61340634	GO:0003677,GO:0005634,GO:0006355,GO:0046872	#N/A
18:61323689|61364719	0	0	0	0	140.25	0	1068	ENSRNOG00000017116	61258911	61368371	#N/A	#N/A	#N/A	GO:0003677,GO:0005634,GO:0006355,GO:0046872	#N/A
18:61328528|61340634	0	0	0	451.319	0	0	622	ENSRNOG00000017116	61258911	61368371	#N/A	#N/A	#N/A	GO:0003677,GO:0005634,GO:0006355,GO:0046872	#N/A
18:61335536|61340634	0	0	446.073	0	0	0	445	ENSRNOG00000042879	63524452	63656286	#N/A	#N/A	#N/A	GO:0000242,GO:0000776,GO:0005814,GO:0006999,GO:0007020,GO:0007080,GO:0007094,GO:0010923,GO:0019902,GO:0031080,GO:0046599,GO:0051225,GO:0051315,GO:0070201	K16725|0|ngi:103741725|Cep192; centrosomal protein 192kDa; K16725 centrosomal protein CEP192 (A)
18:63618420|63622810	0	0	0	0	442.634	0	564	ENSRNOG00000042879	63524452	63656286	#N/A	#N/A	#N/A	GO:0000242,GO:0000776,GO:0005814,GO:0006999,GO:0007020,GO:0007080,GO:0007094,GO:0010923,GO:0019902,GO:0031080,GO:0046599,GO:0051225,GO:0051315,GO:0070201	K16725|0|ngi:103741725|Cep192; centrosomal protein 192kDa; K16725 centrosomal protein CEP192 (A)
18:63630085|63642688	116.078	0	0	0	0	0	1060	ENSRNOG00000011853	65814026	65885114	#N/A	#N/A	#N/A	GO:0000118,GO:0000122,GO:0000792,GO:0003682,GO:0003729,GO:0005730,GO:0005737,GO:0008327,GO:0030177,GO:0035197,GO:0042127,GO:0042711,GO:0043623,GO:0070742	K11590|0|rno:680172|Mbd2; methyl-CpG binding domain protein 2; K11590 methyl-CpG-binding domain protein 2 (A)
18:65825830|65841509	0	0	0	0	47.7638	0	15680	ENSRNOG00000051965	69627757	69671199	#N/A	#N/A	#N/A	GO:0000987,GO:0001076,GO:0001085,GO:0001658,GO:0001666,GO:0001701,GO:0001702,GO:0003190,GO:0003198,GO:0003251,GO:0003279,GO:0003360,GO:0003682,GO:0003700,GO:0005518,GO:0005730,GO:0005737,GO:0005813,GO:0007183,GO:0007411,GO:0007492,GO:0007498,GO:0008285,GO:0010718,GO:0010862,GO:0014033,GO:0030308,GO:0030511,GO:0030513,GO:0030616,GO:0031005,GO:0032444,GO:0032525,GO:0032909,GO:0036302,GO:0042118,GO:…	K04501|0|rno:50554|Smad4, Madh4; SMAD family member 4; K04501 mothers against decapentaplegic homolog 4 (A)
18:69647502|69657373	838.928	0	1082.74	0	635.462	718.298	1100	ENSRNOG00000051965	69627757	69671199	#N/A	#N/A	#N/A	GO:0000987,GO:0001076,GO:0001085,GO:0001658,GO:0001666,GO:0001701,GO:0001702,GO:0003190,GO:0003198,GO:0003251,GO:0003279,GO:0003360,GO:0003682,GO:0003700,GO:0005518,GO:0005730,GO:0005737,GO:0005813,GO:0007183,GO:0007411,GO:0007492,GO:0007498,GO:0008285,GO:0010718,GO:0010862,GO:0014033,GO:0030308,GO:0030511,GO:0030513,GO:0030616,GO:0031005,GO:0032444,GO:0032525,GO:0032909,GO:0036302,GO:0042118,GO:…	K04501|0|rno:50554|Smad4, Madh4; SMAD family member 4; K04501 mothers against decapentaplegic homolog 4 (A)
18:69654505|69657373	0	0	0	0	506.609	0	887	ENSRNOG00000015401	69894684	69944632	#N/A	#N/A	#N/A	GO:0000165,GO:0004707,GO:0005524,GO:0005634,GO:0005737,GO:0006468,GO:0007049,GO:0019901,GO:0023014,GO:0042803,GO:0046982	K06855|0|rno:54268|Mapk4; mitogen-activated protein kinase 4 (EC:2.7.11.24); K06855 mitogen-activated protein kinase 4/6 [EC:2.7.11.24] (A)
18:69943105|69944476	672.61	544.556	771.633	204.607	254.74	0	1372	ENSRNOG00000018425	70996044	71313084	18:69943105|69944476	#N/A	#N/A	GO:0005634,GO:0005794,GO:0005886,GO:0007030,GO:0019899,GO:0060348	#N/A
18:71136036|71149287	3191.31	3875.61	3623	4752.84	3237.48	6072.07	694	ENSRNOG00000018425	70996044	71313084	18:71136036|71149287	18:71136036|71149287	18:71136036|71149287	GO:0005634,GO:0005794,GO:0005886,GO:0007030,GO:0019899,GO:0060348	#N/A
18:71141382|71149287	0	0	1544.77	0	0	0	514	ENSRNOG00000047924	72005581	72462292	#N/A	#N/A	#N/A	GO:0003676,GO:0005634,GO:0046872	K10494|0|rno:679155|Zbtb7c; zinc finger and BTB domain containing 7C; K10494 zinc finger and BTB domain-containing protein 7 (A)
18:72189808|72194387	0	0	0	0	43.6062	0	4580	#N/A	#N/A	#N/A	#N/A	#N/A	#N/A	#N/A	#N/A
18:75203861|75207308	71.3706	151.68	57.5703	203.539	231.69	76.3851	3448	#N/A	#N/A	#N/A	18:75203861|75207308	18:75203861|75207308	18:75203861|75207308	#N/A	#N/A
18:75429814|75430443	1171.84	711.554	1785.47	556.985	1347.29	836.114	630	ENSRNOG00000016303	79451204	79543219	18:75429814|75430443	18:75429814|75430443	18:75429814|75430443	GO:0003676,GO:0046872	#N/A
18:79530861|79532387	998.724	727.725	0	0	0	855.116	308	#N/A	#N/A	#N/A	#N/A	#N/A	#N/A	#N/A	#N/A
18:80660199|80703864	0	0	0	0	2.28687	0	43666	#N/A	#N/A	#N/A	#N/A	#N/A	#N/A	#N/A	#N/A
18:81418662|81428974	0	0	0	20.4151	0	0	10313	#N/A	#N/A	#N/A	#N/A	#N/A	#N/A	#N/A	#N/A
18:85694201|85731039	0	0	0	0	9.48733	0	36839	ENSRNOG00000055097	682065	736315	#N/A	#N/A	#N/A	GO:0003677,GO:0003682	#N/A
19:712472|716350	0	735.366	0	0	0	0	508	ENSRNOG00000017841	10827371	10856745	#N/A	#N/A	#N/A	GO:0005634	#N/A
19:10842290|10844559	0	0	0	216.415	0	203.043	2270	ENSRNOG00000013878	14352411	14390478	#N/A	#N/A	#N/A	GO:0016589	K11298|0|rno:307667|Hmgxb4, Hmg2l1, Hmgb2l1; HMG box domain containing 4; K11298 high mobility group protein 2-like 1 (A)
19:14357239|14388674	0	0	102.163	0	51.3938	67.7756	1943	#N/A	#N/A	#N/A	#N/A	#N/A	#N/A	#N/A	#N/A
19:17493068|17494680	0	0	0	217.545	185.725	204.104	1613	ENSRNOG00000024101	22033228	22281778	#N/A	19:17493068|17494680	#N/A	GO:0004553,GO:0004689,GO:0005516,GO:0005886,GO:0005964,GO:0005977,GO:0006468	K07190|0|rno:361377|Phkb; phosphorylase kinase, beta (EC:2.7.11.19); K07190 phosphorylase kinase alpha/beta subunit (A)
19:22143683|22179584	2037.78	1649.82	2504.76	3542.22	3307.61	1765.53	634	ENSRNOG00000024101	22033228	22281778	19:22143683|22179584	19:22143683|22179584	19:22143683|22179584	GO:0004553,GO:0004689,GO:0005516,GO:0005886,GO:0005964,GO:0005977,GO:0006468	K07190|0|rno:361377|Phkb; phosphorylase kinase, beta (EC:2.7.11.19); K07190 phosphorylase kinase alpha/beta subunit (A)
19:22158621|22179584	0	1153.87	2554.73	0	1253.05	1525.34	518	ENSRNOG00000003479	24044103	24265444	#N/A	#N/A	#N/A	GO:0008270,GO:0016021	#N/A
19:24181887|24197730	0	0	0	691.43	491.913	0	406	ENSRNOG00000003479	24044103	24265444	#N/A	#N/A	#N/A	GO:0008270,GO:0016021	#N/A
19:24181887|24221057	344.658	0	0	0	0	1475.49	714	ENSRNOG00000052707	25526751	25749550	#N/A	#N/A	#N/A	GO:0000096,GO:0003677,GO:0005516,GO:0005634,GO:0005737,GO:0005891,GO:0006006,GO:0007204,GO:0007214,GO:0007274,GO:0007416,GO:0007628,GO:0008331,GO:0014051,GO:0014056,GO:0016049,GO:0017158,GO:0019233,GO:0019905,GO:0021522,GO:0021590,GO:0021679,GO:0021702,GO:0021750,GO:0030425,GO:0030644,GO:0032353,GO:0034765,GO:0035249,GO:0042133,GO:0042403,GO:0043113,GO:0043204,GO:0043524,GO:0046872,GO:0048266,GO:…	K04344|0|rno:25398|Cacna1a, BccA1, Cav2.1, rbA-1; calcium channel, voltage-dependent, P/Q type, alpha 1A subunit; K04344 voltage-dependent calcium channel P/Q type alpha-1A (A)
19:25721379|25722171	0	1338.95	474.319	0	357.915	943.999	279	ENSRNOG00000002983	25821780	25914696	#N/A	#N/A	#N/A	GO:0000122,GO:0003677,GO:0003700,GO:0005515,GO:0005634,GO:0006260,GO:0021680,GO:0021707,GO:0045944,GO:0048708	K09171|0|mmu:18032|Nfix, CTF, NF-I/X, NF1-X, NFI-X; nuclear factor I/X; K09171 nuclear factor I/X (A)
19:25834566|25886887	0	182.673	0	0	0	0	1227	ENSRNOG00000002983	25821780	25914696	#N/A	#N/A	#N/A	GO:0000122,GO:0003677,GO:0003700,GO:0005515,GO:0005634,GO:0006260,GO:0021680,GO:0021707,GO:0045944,GO:0048708	K09171|0|mmu:18032|Nfix, CTF, NF-I/X, NF1-X, NFI-X; nuclear factor I/X; K09171 nuclear factor I/X (A)
19:25886356|25886887	16536.8	12077.7	10198.8	9629.99	13045.4	9777.58	532	ENSRNOG00000018382	29597905	29968424	19:25886356|25886887	19:25886356|25886887	19:25886356|25886887	GO:0005794,GO:0006874,GO:0008289,GO:0016316,GO:0034594,GO:0034597,GO:0036092,GO:0045671,GO:0046822,GO:0046850,GO:0046855,GO:0046856,GO:0051896	K01109|0|rno:116699|Inpp4b; inositol polyphosphate-4-phosphatase, type II (EC:3.1.3.66); K01109 inositol polyphosphate-4-phosphatase [EC:3.1.3.66] (A)
19:29642344|29645344	4361.59	0	0	0	2980.84	0	268	ENSRNOG00000018382	29597905	29968424	#N/A	#N/A	#N/A	GO:0005794,GO:0006874,GO:0008289,GO:0016316,GO:0034594,GO:0034597,GO:0036092,GO:0045671,GO:0046822,GO:0046850,GO:0046855,GO:0046856,GO:0051896	K01109|0|rno:116699|Inpp4b; inositol polyphosphate-4-phosphatase, type II (EC:3.1.3.66); K01109 inositol polyphosphate-4-phosphatase [EC:3.1.3.66] (A)
19:29642344|29671928	0	0	1722.36	989.525	1462.13	1571.11	922	ENSRNOG00000017879	30794571	30902008	#N/A	19:29642344|29671928	#N/A	GO:0004871,GO:0005515,GO:0005543,GO:0005737,GO:0006979,GO:0007173,GO:0007257,GO:0007507,GO:0008544,GO:0030334,GO:0048008,GO:0060711,GO:0070102	K09593|0|rno:361388|Gab1; GRB2-associated binding protein 1; K09593 GRB2-associated-binding protein 1 (A)
19:30869716|30870010	5213.68	2279.38	3140.15	3568.48	3046.52	669.6	295	ENSRNOG00000018483	32188267	32248684	19:30869716|30870010	19:30869716|30870010	19:30869716|30870010	GO:0000165,GO:0000979,GO:0001657,GO:0001710,GO:0001822,GO:0002051,GO:0003700,GO:0005637,GO:0005654,GO:0005667,GO:0005829,GO:0006468,GO:0006954,GO:0007179,GO:0007183,GO:0007276,GO:0008285,GO:0009880,GO:0010243,GO:0010656,GO:0016021,GO:0019901,GO:0030509,GO:0030618,GO:0030901,GO:0030902,GO:0031053,GO:0042060,GO:0042493,GO:0042592,GO:0042802,GO:0045669,GO:0046872,GO:0050775,GO:0060038,GO:0060348,GO:…	K04676|0|rno:25671|Smad1, Madh1; SMAD family member 1; K04676 mothers against decapentaplegic homolog 1 (A)
19:32214551|32215127	0	0	0	0	0	342.343	577	ENSRNOG00000011697	32401661	32528965	#N/A	#N/A	#N/A	GO:0003677,GO:0005634,GO:0006355,GO:0046872	#N/A
19:32450974|32472456	0	0	0	0	0	655.164	402	ENSRNOG00000011697	32401661	32528965	#N/A	#N/A	#N/A	GO:0003677,GO:0005634,GO:0006355,GO:0046872	#N/A
19:32450974|32497560	677.123	469.894	0	0	0	207.056	636	ENSRNOG00000011697	32401661	32528965	#N/A	#N/A	#N/A	GO:0003677,GO:0005634,GO:0006355,GO:0046872	#N/A
19:32450974|32518940	0	0	0	0	0	102.084	1290	ENSRNOG00000011697	32401661	32528965	#N/A	#N/A	#N/A	GO:0003677,GO:0005634,GO:0006355,GO:0046872	#N/A
19:32450974|32528958	0	0	0	0	64.3417	0	2328	ENSRNOG00000011697	32401661	32528965	#N/A	#N/A	#N/A	GO:0003677,GO:0005634,GO:0006355,GO:0046872	#N/A
19:32470120|32472456	0	0	1332.23	0	837.737	0	298	ENSRNOG00000011697	32401661	32528965	#N/A	#N/A	#N/A	GO:0003677,GO:0005634,GO:0006355,GO:0046872	#N/A
19:32470120|32497560	0	0	0	0	375.407	0	532	ENSRNOG00000011697	32401661	32528965	#N/A	#N/A	#N/A	GO:0003677,GO:0005634,GO:0006355,GO:0046872	#N/A
19:32470120|32518940	0	0	278.952	0	0	0	1186	ENSRNOG00000011697	32401661	32528965	#N/A	#N/A	#N/A	GO:0003677,GO:0005634,GO:0006355,GO:0046872	#N/A
19:32497327|32528958	0	0	0	0	51.8475	0	1926	ENSRNOG00000011991	32855343	33080998	#N/A	#N/A	#N/A	GO:0006814,GO:0015293,GO:0016021	K14347|0|cge:100770143|Slc10a7; solute carrier family 10, member 7; K14347 solute carrier family 10 (sodium/bile acid cotransporter), member 7 (A)
19:33010738|33064405	0	0	0	0	990.657	0	252	ENSRNOG00000013152	34139997	34402436	#N/A	#N/A	#N/A	GO:0005100,GO:0005515,GO:0005543,GO:0005794,GO:0005829,GO:0005856,GO:0005886,GO:0007010,GO:0007030,GO:0007165,GO:0030054,GO:0031410,GO:0043066,GO:0051683,GO:0051684,GO:0072384	K13736|0|rno:688429|Arhgap10; Rho GTPase activating protein 10; K13736 Rho GTPase-activating protein 10 (A)
19:34207716|34241861	0	1227.04	0	0	0	0	548	ENSRNOG00000013152	34139997	34402436	#N/A	#N/A	#N/A	GO:0005100,GO:0005515,GO:0005543,GO:0005794,GO:0005829,GO:0005856,GO:0005886,GO:0007010,GO:0007030,GO:0007165,GO:0030054,GO:0031410,GO:0043066,GO:0051683,GO:0051684,GO:0072384	K13736|0|rno:688429|Arhgap10; Rho GTPase activating protein 10; K13736 Rho GTPase-activating protein 10 (A)
19:34249087|34272145	6783.73	7670.17	9434.53	8272.19	6549.64	6384.11	526	ENSRNOG00000013152	34139997	34402436	19:34249087|34272145	19:34249087|34272145	19:34249087|34272145	GO:0005100,GO:0005515,GO:0005543,GO:0005794,GO:0005829,GO:0005856,GO:0005886,GO:0007010,GO:0007030,GO:0007165,GO:0030054,GO:0031410,GO:0043066,GO:0051683,GO:0051684,GO:0072384	K13736|0|rno:688429|Arhgap10; Rho GTPase activating protein 10; K13736 Rho GTPase-activating protein 10 (A)
19:34249087|34272192	18.638	58.2029	22.9092	0	0	0	23106	ENSRNOG00000013152	34139997	34402436	19:34249087|34272192	#N/A	#N/A	GO:0005100,GO:0005515,GO:0005543,GO:0005794,GO:0005829,GO:0005856,GO:0005886,GO:0007010,GO:0007030,GO:0007165,GO:0030054,GO:0031410,GO:0043066,GO:0051683,GO:0051684,GO:0072384	K13736|0|rno:688429|Arhgap10; Rho GTPase activating protein 10; K13736 Rho GTPase-activating protein 10 (A)
19:34292209|34346224	0	0	1139.03	0	2031.54	0	639	ENSRNOG00000014647	37127508	37171069	#N/A	#N/A	#N/A	GO:0001649,GO:0003677,GO:0003700,GO:0003713,GO:0005515,GO:0005634,GO:0030098,GO:0030099,GO:0045944,GO:0048469,GO:0060216	#N/A
19:37135068|37156898	3408.39	0	0	0	0	0	361	ENSRNOG00000022524	38846201	39049943	#N/A	#N/A	#N/A	GO:0016021	#N/A
19:38861941|38868361	642.521	0	0	0	0	0	383	ENSRNOG00000020344	39126589	39209152	#N/A	#N/A	#N/A	GO:0003779,GO:0005516,GO:0005543,GO:0005874,GO:0016020,GO:0030054,GO:0031410,GO:0045202	#N/A
19:39164242|39195019	0	0	15.0488	0	0	0	30778	#N/A	#N/A	#N/A	#N/A	#N/A	#N/A	#N/A	#N/A
19:42856166|42920390	5.74743	0	3.09074	5.46362	0	4.10083	64225	#N/A	#N/A	#N/A	#N/A	#N/A	#N/A	#N/A	#N/A
19:42911935|42920390	58.2038	0	101.724	49.7967	35.4275	0	8456	ENSRNOG00000022593	43109427	43149210	#N/A	#N/A	#N/A	GO:0004047,GO:0005739,GO:0006546,GO:0016491,GO:0055114	K17509|0|rno:307852|Pdpr, RGD1308307; pyruvate dehydrogenase phosphatase regulatory subunit (EC:1.5.8.4); K17509 pyruvate dehydrogenase phosphatase regulatory subunit (A)
19:43119868|43124021	0	1620.28	3985.99	1691.09	1924.98	0	415	ENSRNOG00000022593	43109427	43149210	#N/A	#N/A	#N/A	GO:0004047,GO:0005739,GO:0006546,GO:0016491,GO:0055114	K17509|0|rno:307852|Pdpr, RGD1308307; pyruvate dehydrogenase phosphatase regulatory subunit (EC:1.5.8.4); K17509 pyruvate dehydrogenase phosphatase regulatory subunit (A)
19:43120530|43124021	2846.19	2658.83	0	2247.76	0	2108.88	281	ENSRNOG00000011575	46005277	46101250	#N/A	#N/A	#N/A	GO:0004222,GO:0005578,GO:0006508,GO:0008270	K08632|0|rno:361412|Adamts18, RGD1560118; ADAM metallopeptidase with thrombospondin type 1 motif, 18; K08632 a disintegrin and metalloproteinase with thrombospondin motifs 18 [EC:3.4.24.-] (A)
19:46045245|46075742	0	0	8.67827	13.8068	16.3713	15.1127	30498	ENSRNOG00000011989	46525895	46693556	#N/A	19:46045245|46075742	#N/A	GO:0008270,GO:0016491,GO:0055114	#N/A
19:46543414|46559348	0	0	0	17.6166	0	0	15935	ENSRNOG00000011989	46525895	46693556	#N/A	#N/A	#N/A	GO:0008270,GO:0016491,GO:0055114	#N/A
19:46552916|46559348	533.423	0	0	0	0	0	346	#N/A	#N/A	#N/A	#N/A	#N/A	#N/A	#N/A	#N/A
19:47047119|47053599	0	0	0	108.286	0	0	6481	ENSRNOG00000042888	49093355	49198073	#N/A	#N/A	#N/A	GO:0003824,GO:0005634,GO:0008152,GO:0035064	#N/A
19:49158646|49159228	316.577	0	0	1203.78	0	338.82	583	#N/A	#N/A	#N/A	#N/A	#N/A	#N/A	#N/A	#N/A
19:53965478|53971170	0	0	0	0	0	46.2631	5693	ENSRNOG00000019140	54766589	54840569	#N/A	#N/A	#N/A	GO:0002039,GO:0003677,GO:0005634,GO:0006355,GO:0007049,GO:0007275,GO:0016568,GO:0034504,GO:0042177	#N/A
19:54803498|54822499	0	0	0	0	0	478.285	826	ENSRNOG00000043077	55094585	55150686	#N/A	#N/A	#N/A	GO:0000122,GO:0001078,GO:0001102,GO:0003151,GO:0003181,GO:0003192,GO:0003195,GO:0003677,GO:0003714,GO:0005667,GO:0005737,GO:0010724,GO:0017053,GO:0030220,GO:0030851,GO:0032091,GO:0032642,GO:0035855,GO:0045078,GO:0045403,GO:0045599,GO:0046872,GO:0055008,GO:0060319,GO:0060377,GO:0060412,GO:0060413,GO:0071733	K17441|0|rno:691504|Zfpm1; zinc finger protein, multitype 1; K17441 zinc finger protein ZFPM1 (A)
19:55118679|55121209	0	0	0	0	365.781	0	273	ENSRNOG00000017919	56681979	56731372	#N/A	#N/A	#N/A	GO:0000940,GO:0005487,GO:0006406,GO:0006999,GO:0015031,GO:0031080,GO:0048339	K14300|0|rno:292085|Nup133; nucleoporin 133; K14300 nuclear pore complex protein Nup133 (A)
19:56720223|56721427	0	0	0	1502.33	916.131	805.431	327	ENSRNOG00000032437	60017746	60580651	#N/A	19:56720223|56721427	#N/A	GO:0000226,GO:0003383,GO:0005080,GO:0005546,GO:0005547,GO:0005819,GO:0005913,GO:0005923,GO:0005938,GO:0006612,GO:0007049,GO:0012505,GO:0016020,GO:0016337,GO:0019903,GO:0032266,GO:0032970,GO:0043025,GO:0043219,GO:0043220,GO:0044295,GO:0044319,GO:0045177,GO:0045197,GO:0051301,GO:0051642,GO:0060341,GO:0070830,GO:0090162	K04237|0|rno:81918|Pard3, Par3; par-3 family cell polarity regulator; K04237 partitioning defective protein 3 (A)
19:60370736|60429996	0	462.334	0	0	0	0	808	#N/A	#N/A	#N/A	#N/A	#N/A	#N/A	#N/A	#N/A
2:2758476|2779098	0	0	0	17.015	16.9473	9.57823	20623	ENSRNOG00000026937	2834355	2891253	#N/A	2:2758476|2779098	#N/A	GO:0005576,GO:0008152,GO:0008484,GO:0046872	K12376|0|rno:365619|Arsk, RGD1310182; arylsulfatase family, member K; K12376 arylsulfatase K [EC:3.1.6.-] (A)
2:2857571|2865574	0	498.642	0	0	666.462	659.172	899	ENSRNOG00000040279	4095131	4195819	#N/A	#N/A	#N/A	GO:0005515,GO:0005634,GO:0005813	#N/A
2:4143950|4174344	395.778	0	378.37	0	0	0	1399	#N/A	#N/A	#N/A	#N/A	#N/A	#N/A	#N/A	#N/A
2:5636554|5640909	183.604	85.7589	91.1398	145	68.7729	75.5785	4356	ENSRNOG00000045649	8732932	8743069	2:5636554|5640909	2:5636554|5640909	2:5636554|5640909	GO:0005737,GO:0031651,GO:0031699,GO:0044252,GO:0060613,GO:0071879,GO:0090327	#N/A
2:8739630|8739971	0	0	0	0	0	385.052	342	ENSRNOG00000016213	20431243	20702515	#N/A	#N/A	#N/A	GO:0003697,GO:0005515,GO:0005634,GO:0005737,GO:0006355	#N/A
2:20488617|20531444	0	0	0	0	0	10.7618	42828	ENSRNOG00000016213	20431243	20702515	#N/A	#N/A	#N/A	GO:0003697,GO:0005515,GO:0005634,GO:0005737,GO:0006355	#N/A
2:20507150|20531444	11465.4	6112.89	12030.5	10527	9304.97	10774.5	220	ENSRNOG00000023803	22646712	22744407	2:20507150|20531444	2:20507150|20531444	2:20507150|20531444	GO:0014733,GO:0032513,GO:0042802,GO:0043034,GO:0070885	#N/A
2:22670856|22692730	0	0	0	0	653.38	0	917	ENSRNOG00000047014	22909569	23009678	#N/A	#N/A	#N/A	GO:0003009,GO:0005886,GO:0006950,GO:0007216,GO:0007623,GO:0030018,GO:0030054,GO:0031802,GO:0032947,GO:0035094,GO:0035418,GO:0042802,GO:0043025,GO:0043034,GO:0043198,GO:0044325,GO:0045177,GO:0045211,GO:0046982,GO:0048148,GO:0048741,GO:0048875,GO:0051592,GO:0051928,GO:0060076,GO:0090279,GO:0097110,GO:0097481,GO:2001256,GO:2001257	K15010|0|rno:29546|Homer1, HOMER1F, Vesl-1; homer homolog 1 (Drosophila); K15010 homer (A)
2:22950023|22964734	3653.57	4007.6	4816.79	4302.23	3156.44	3027.31	522	#N/A	#N/A	#N/A	2:22950023|22964734	2:22950023|22964734	2:22950023|22964734	#N/A	#N/A
2:23042186|23044366	0	0	0	0	0	181.139	2181	ENSRNOG00000010624	24024791	24226224	#N/A	#N/A	#N/A	GO:0005794,GO:0005802,GO:0006622,GO:0006829,GO:0006897,GO:0007596,GO:0008089,GO:0019903,GO:0030123,GO:0031410,GO:0032438,GO:0048007,GO:0048490,GO:0051138	K12397|0|rno:309969|Ap3b1; adaptor-related protein complex 3, beta 1 subunit; K12397 AP-3 complex subunit beta (A)
2:24134222|24161334	0	0	916.057	0	0	0	939	ENSRNOG00000010624	24024791	24226224	#N/A	#N/A	#N/A	GO:0005794,GO:0005802,GO:0006622,GO:0006829,GO:0006897,GO:0007596,GO:0008089,GO:0019903,GO:0030123,GO:0031410,GO:0032438,GO:0048007,GO:0048490,GO:0051138	K12397|0|rno:309969|Ap3b1; adaptor-related protein complex 3, beta 1 subunit; K12397 AP-3 complex subunit beta (A)
2:24189344|24210851	0	0	0	1013.43	0	713.112	554	ENSRNOG00000016544	25738514	26011429	#N/A	#N/A	#N/A	GO:0003723,GO:0005089,GO:0005515,GO:0005543,GO:0005737,GO:0005886,GO:0015630,GO:0021955,GO:0035023,GO:0046872,GO:0060052	#N/A
2:25786589|25787923	0	1102.78	1220.8	0	0	0	271	ENSRNOG00000025406	26167199	26438790	#N/A	#N/A	#N/A	GO:0005099,GO:0005516,GO:0005874,GO:0005902,GO:0032320	K05767|0|rno:100360623|Iqgap2; IQ motif containing GTPase activating protein 2; K05767 Ras GTPase-activating-like protein IQGAP2/3 (A)
2:26252960|26280381	0	0	0	0	140.91	0	1063	ENSRNOG00000060626	27305728	27364906	#N/A	#N/A	#N/A	GO:0003684,GO:0003887,GO:0005634,GO:0006260,GO:0006297,GO:0046872	K03511|0|rno:171525|Polk, Dinb1; polymerase (DNA directed) kappa (EC:2.7.7.7); K03511 DNA polymerase kappa [EC:2.7.7.7] (A)
2:27326041|27333634	560.56	0	3014.46	959.182	454.935	0	439	#N/A	#N/A	#N/A	#N/A	#N/A	#N/A	#N/A	#N/A
2:27713879|27755789	0	0	0	0	0	6.28417	41911	ENSRNOG00000015334	28926107	29029176	#N/A	#N/A	#N/A	GO:0001786,GO:0005515,GO:0005546,GO:0005886,GO:0005905,GO:0010324,GO:0030136,GO:0048268,GO:0072583,GO:0072659	#N/A
2:28986099|29006321	516.119	376.073	444.077	0	1089.06	773.335	596	ENSRNOG00000033693	30376419	30458542	2:28986099|29006321	#N/A	#N/A	GO:0005524,GO:0005737,GO:0006954,GO:0016045,GO:0016323,GO:0017111,GO:0042742,GO:0043005,GO:0043027,GO:0043066,GO:0043154,GO:0043204,GO:0045087,GO:0046872,GO:0048678,GO:0070269,GO:0071391,GO:0072557	K12807|0|rno:191568|Naip6, Birc1, Birc1a, Birc1b, Naip, Naip2; NLR family, apoptosis inhibitory protein 6; K12807 baculoviral IAP repeat-containing protein 1 (A)
2:30453217|30458542	0	0	0	0	0	408.969	805	ENSRNOG00000018297	30527715	30577218	#N/A	#N/A	#N/A	GO:0005198,GO:0005515,GO:0005829,GO:0005923,GO:0008119,GO:0009986,GO:0016021,GO:0016324,GO:0016327,GO:0045216,GO:0046498,GO:0046500	K06088|0|rno:83497|Ocln; occludin (EC:2.1.1.67); K06088 occludin (A)
2:30559682|30566431	0	0	345.342	366.285	208.472	274.923	958	ENSRNOG00000018297	30527715	30577218	#N/A	2:30559682|30566431	#N/A	GO:0005198,GO:0005515,GO:0005829,GO:0005923,GO:0008119,GO:0009986,GO:0016021,GO:0016324,GO:0016327,GO:0045216,GO:0046498,GO:0046500	K06088|0|rno:83497|Ocln; occludin (EC:2.1.1.67); K06088 occludin (A)
2:30564530|30566431	0	0	0	0	0	248.156	796	#N/A	#N/A	#N/A	#N/A	#N/A	#N/A	#N/A	#N/A
2:33252541|33258660	0	0	0	0	16.3167	0	6120	#N/A	#N/A	#N/A	#N/A	#N/A	#N/A	#N/A	#N/A
2:33950934|33955969	476.437	445.074	275.917	445.942	337.091	405.314	5036	ENSRNOG00000012655	34374158	34586755	2:33950934|33955969	2:33950934|33955969	2:33950934|33955969	GO:0004222,GO:0005578,GO:0006508,GO:0007229,GO:0008270	K08621|0|rno:361886|Adamts6; ADAM metallopeptidase with thrombospondin type 1 motif, 6; K08621 a disintegrin and metalloproteinase with thrombospondin motifs 6 [EC:3.4.24.-] (A)
2:34491467|34503654	386.927	0	0	0	0	0	318	ENSRNOG00000013389	35077504	35104963	#N/A	#N/A	#N/A	GO:0005515,GO:0005634,GO:0005737,GO:0005886,GO:0007186,GO:0009968	#N/A
2:35086861|35104742	9491.88	17077.3	13800.7	11228.8	12981.6	12040	350	ENSRNOG00000043329	35718889	35870578	2:35086861|35104742	2:35086861|35104742	2:35086861|35104742	GO:0004842,GO:0005634,GO:0008270,GO:0016021,GO:0016567,GO:0031227,GO:0031624,GO:0032436	K15708|0|rno:685384|Rnf180; ring finger protein 180; K15708 E3 ubiquitin-protein ligase RNF180 [EC:6.3.2.19] (A)
2:35754082|35766354	349.554	0	751.903	1196.25	0	0	352	ENSRNOG00000039717	37954161	38110567	#N/A	#N/A	#N/A	GO:0005634,GO:0005737,GO:0006610,GO:0008536,GO:0008565	#N/A
2:37974029|38014366	476.91	579.172	384.695	0	0	0	516	ENSRNOG00000039717	37954161	38110567	2:37974029|38014366	#N/A	#N/A	GO:0005634,GO:0005737,GO:0006610,GO:0008536,GO:0008565	#N/A
2:38006903|38014366	0	1350.24	797.199	0	0	0	332	ENSRNOG00000009851	44512895	44592053	#N/A	#N/A	#N/A	GO:0006814,GO:0006865,GO:0016021	K14995|0|rno:310091|Slc38a9, RGD1311881; solute carrier family 38, member 9; K14995 solute carrier family 38 (sodium-coupled neutral amino acid transporter), member 9 (A)
2:44544586|44549151	0	0	801.059	0	0	0	413	ENSRNOG00000009851	44512895	44592053	#N/A	#N/A	#N/A	GO:0006814,GO:0006865,GO:0016021	K14995|0|rno:310091|Slc38a9, RGD1311881; solute carrier family 38, member 9; K14995 solute carrier family 38 (sodium-coupled neutral amino acid transporter), member 9 (A)
2:44544586|44564131	0	395.726	0	0	0	0	944	ENSRNOG00000009851	44512895	44592053	#N/A	#N/A	#N/A	GO:0006814,GO:0006865,GO:0016021	K14995|0|rno:310091|Slc38a9, RGD1311881; solute carrier family 38, member 9; K14995 solute carrier family 38 (sodium-coupled neutral amino acid transporter), member 9 (A)
2:44554761|44564131	3823.36	2391.95	2492.18	2378.99	3573.08	1984	531	ENSRNOG00000011105	45668969	46050564	2:44554761|44564131	2:44554761|44564131	2:44554761|44564131	GO:0005525,GO:0005622,GO:0007264	K17201|4.29203e-149|ngi:103734047|Arl15; ADP-ribosylation factor-like 15; K17201 ADP-ribosylation factor-like protein 15 (A)
2:45801786|45859187	0	1263.27	0	0	0	0	414	ENSRNOG00000010824	49087226	49170025	#N/A	#N/A	#N/A	GO:0003950,GO:0005622	K15258|0|rno:294762|Parp8; poly (ADP-ribose) polymerase family, member 8; K15258 poly [ADP-ribose] polymerase 6/8 [EC:2.4.2.30] (A)
2:49109238|49112006	0	0	0	0	875.95	0	285	ENSRNOG00000017581	52333396	52355042	#N/A	#N/A	#N/A	#N/A	#N/A
2:52336844|52337477	383.311	0	0	0	0	0	321	ENSRNOG00000011696	56426367	56489415	#N/A	#N/A	#N/A	GO:0004923,GO:0004924,GO:0005127,GO:0005576,GO:0005886,GO:0008284,GO:0010656,GO:0016021,GO:0019838,GO:0019955,GO:0031100,GO:0038165,GO:0046982,GO:0048812,GO:0048861,GO:0070120	K05058|0|rno:81680|Lifr; leukemia inhibitory factor receptor alpha; K05058 leukemia inhibitory factor receptor (A)
2:56451097|56456188	0	1468.56	0	0	1104.08	0	407	ENSRNOG00000042118	57276919	57348481	#N/A	#N/A	#N/A	GO:0016021	#N/A
2:57320683|57321619	0	239.21	211.849	0	0	351.355	937	ENSRNOG00000042118	57276919	57348481	#N/A	#N/A	#N/A	GO:0016021	#N/A
2:57320683|57324811	0	0	0	0	122.777	0	1220	ENSRNOG00000018865	61039053	61340697	#N/A	#N/A	#N/A	GO:0004222,GO:0005578,GO:0006508,GO:0008270	K08626|0|rno:294809|Adamts12; ADAM metallopeptidase with thrombospondin type 1 motif, 12; K08626 a disintegrin and metalloproteinase with thrombospondin motifs 12 [EC:3.4.24.-] (A)
2:61301866|61319541	0	0	207.747	0	0	0	637	ENSRNOG00000013140	62399748	62634785	#N/A	#N/A	#N/A	GO:0005515,GO:0005576,GO:0005634,GO:0005783,GO:0005911,GO:0007155,GO:0014069,GO:0035556,GO:0043005,GO:0045177	#N/A
2:62481428|62490107	0	0	0	0	0	15.1714	8680	#N/A	#N/A	#N/A	#N/A	#N/A	#N/A	#N/A	#N/A
2:86868285|86964272	0	2.33508	0	0	3.64112	0	95988	#N/A	#N/A	#N/A	#N/A	#N/A	#N/A	#N/A	#N/A
2:86871886|86964272	0	0	0	1.51927	0	0	92387	#N/A	#N/A	#N/A	#N/A	#N/A	#N/A	#N/A	#N/A
2:88763067|88776247	0	0	0	0	30.3037	0	13181	#N/A	#N/A	#N/A	#N/A	#N/A	#N/A	#N/A	#N/A
2:93460344|93495152	3.5348	0	0	0	0	3.78316	34809	#N/A	#N/A	#N/A	#N/A	#N/A	#N/A	#N/A	#N/A
2:93488471|93495152	0	0	0	0	37.3609	0	6682	#N/A	#N/A	#N/A	#N/A	#N/A	#N/A	#N/A	#N/A
2:98198284|98204366	0	0	0	0	24.6239	0	6083	ENSRNOG00000008765	98423569	98610368	#N/A	#N/A	#N/A	GO:0003700,GO:0005634,GO:0006355,GO:0008270,GO:0043565	K09380|0|rno:310250|Zfhx4, RGD1563022; zinc finger homeobox 4; K09380 zinc finger homeobox protein 4 (A)
2:98509848|98586772	353.358	0	0	0	211.308	298.567	3308	ENSRNOG00000008765	98423569	98610368	#N/A	#N/A	#N/A	GO:0003700,GO:0005634,GO:0006355,GO:0008270,GO:0043565	K09380|0|rno:310250|Zfhx4, RGD1563022; zinc finger homeobox 4; K09380 zinc finger homeobox protein 4 (A)
2:98582767|98586772	440.01	0	322.663	0	0	0	3076	#N/A	#N/A	#N/A	#N/A	#N/A	#N/A	#N/A	#N/A
2:104227280|104230677	0	0	58.4175	0	0	0	3398	ENSRNOG00000024089	113112902	113345577	#N/A	#N/A	#N/A	GO:0005783,GO:0016021,GO:0045600	#N/A
2:113177840|113180790	0	1161.34	0	0	0	0	193	ENSRNOG00000028156	113652348	113849403	#N/A	#N/A	#N/A	GO:0000139,GO:0004630,GO:0005515,GO:0005789,GO:0006654,GO:0007154,GO:0009395,GO:0030027,GO:0030335,GO:0031902,GO:0031982,GO:0031985,GO:0035091,GO:0043434,GO:0048471,GO:0050830,GO:0070290	K01115|0|rno:25096|Pld1, Pld1a, Pld1b, Plda, Pldb; phospholipase D1 (EC:3.1.4.4); K01115 phospholipase D1/2 [EC:3.1.4.4] (A)
2:113739689|113745181	215.487	0	0	0	0	0	571	ENSRNOG00000028156	113652348	113849403	#N/A	#N/A	#N/A	GO:0000139,GO:0004630,GO:0005515,GO:0005789,GO:0006654,GO:0007154,GO:0009395,GO:0030027,GO:0030335,GO:0031902,GO:0031982,GO:0031985,GO:0035091,GO:0043434,GO:0048471,GO:0050830,GO:0070290	K01115|0|rno:25096|Pld1, Pld1a, Pld1b, Plda, Pldb; phospholipase D1 (EC:3.1.4.4); K01115 phospholipase D1/2 [EC:3.1.4.4] (A)
2:113739689|113747247	0	234.578	0	0	0	0	637	#N/A	#N/A	#N/A	#N/A	#N/A	#N/A	#N/A	#N/A
2:116586880|116591616	0	0	0	29.6306	0	0	4737	#N/A	#N/A	#N/A	#N/A	#N/A	#N/A	#N/A	#N/A
2:118366938|118394114	0	0	0	0	7.34873	12.1139	27177	ENSRNOG00000030639	119197239	119317500	#N/A	#N/A	#N/A	GO:0004197,GO:0004221,GO:0004843,GO:0006355,GO:0006511,GO:0008242,GO:0008270,GO:0008283,GO:0010506,GO:0031625,GO:0043130,GO:0050821,GO:0070536	K11836|0|rno:310306|Usp13; ubiquitin specific peptidase 13 (EC:3.1.2.15); K11836 ubiquitin carboxyl-terminal hydrolase 5/13 [EC:3.4.19.12] (A)
2:119224123|119247743	0	0	623.242	0	0	0	637	ENSRNOG00000014139	128523636	128675408	#N/A	#N/A	#N/A	GO:0005814,GO:0008022,GO:0017080,GO:0030276,GO:0042384,GO:0045111,GO:0045162,GO:0071439	#N/A
2:128562842|128580527	0	0	0	0	0	289.212	683	ENSRNOG00000014139	128523636	128675408	#N/A	#N/A	#N/A	GO:0005814,GO:0008022,GO:0017080,GO:0030276,GO:0042384,GO:0045111,GO:0045162,GO:0071439	#N/A
2:128562842|128585482	0	0	0	0	0	336.798	782	ENSRNOG00000014139	128523636	128675408	#N/A	#N/A	#N/A	GO:0005814,GO:0008022,GO:0017080,GO:0030276,GO:0042384,GO:0045111,GO:0045162,GO:0071439	#N/A
2:128562842|128590589	384.509	0	551.396	292.417	468.086	0	960	ENSRNOG00000014139	128523636	128675408	#N/A	#N/A	#N/A	GO:0005814,GO:0008022,GO:0017080,GO:0030276,GO:0042384,GO:0045111,GO:0045162,GO:0071439	#N/A
2:128562842|128636580	166.612	0	0	0	0	0	1477	ENSRNOG00000014139	128523636	128675408	#N/A	#N/A	#N/A	GO:0005814,GO:0008022,GO:0017080,GO:0030276,GO:0042384,GO:0045111,GO:0045162,GO:0071439	#N/A
2:128562842|128636642	239.85	339.826	343.951	501.613	227.098	213.918	1539	ENSRNOG00000014139	128523636	128675408	2:128562842|128636642	2:128562842|128636642	2:128562842|128636642	GO:0005814,GO:0008022,GO:0017080,GO:0030276,GO:0042384,GO:0045111,GO:0045162,GO:0071439	#N/A
2:128599095|128626488	0	0	0	0	563.534	0	443	ENSRNOG00000010210	139453774	139528162	#N/A	#N/A	#N/A	GO:0003333,GO:0005791,GO:0005856,GO:0005886,GO:0009636,GO:0015171,GO:0016021,GO:0070527	K13869|0|rno:310392|Slc7a11; solute carrier family 7 (anionic amino acid transporter light chain, xc- system), member 11; K13869 solute carrier family 7 (L-type amino acid transporter), member 11 (A)
2:139502624|139520450	3656.31	4633.37	3761.46	3264.19	2451.3	0	387	ENSRNOG00000010815	140310375	140387505	2:139502624|139520450	#N/A	#N/A	GO:0003700,GO:0005515,GO:0005730,GO:0005737,GO:0006357,GO:0043565,GO:0045892,GO:0045893	K09428|0|ngi:103742364|Elf2; E74-like factor 2 (ets domain transcription factor); K09428 E74-like factor 1/2/4 (A)
2:140357774|140387503	0	15.0783	11.1281	37.7693	30.2295	15.5031	29730	ENSRNOG00000010815	140310375	140387505	#N/A	2:140357774|140387503	#N/A	GO:0003700,GO:0005515,GO:0005730,GO:0005737,GO:0006357,GO:0043565,GO:0045892,GO:0045893	K09428|0|ngi:103742364|Elf2; E74-like factor 2 (ets domain transcription factor); K09428 E74-like factor 1/2/4 (A)
2:140366057|140387503	3634.18	2837.21	4187.82	5478.2	2949.4	5973.19	474	#N/A	#N/A	#N/A	2:140366057|140387503	2:140366057|140387503	2:140366057|140387503	#N/A	#N/A
2:141024600|141026192	463.438	0	290.755	264.332	219.4	330.666	1593	ENSRNOG00000032922	144646308	144939389	#N/A	2:141024600|141026192	#N/A	GO:0001764,GO:0004674,GO:0005524,GO:0006468,GO:0009615,GO:0021952,GO:0030900,GO:0035556,GO:0048675,GO:0048813	K08805|0|fca:101083643|DCLK1; doublecortin-like kinase 1; K08805 doublecortin-like kinase 1/2 [EC:2.7.11.1] (A)
2:144876416|144917472	240.553	949.434	129.36	0	0	0	1023	ENSRNOG00000010268	154604832	154639158	2:144876416|144917472	#N/A	#N/A	GO:0005886,GO:0005938,GO:0007186,GO:0016021,GO:0016503,GO:0019236,GO:0030425	K04613|0|rno:266778|Vom2r44, Casrl1; vomeronasal 2 receptor 44; K04613 vomeronasal 2 receptor (A)
2:154615331|154619566	0	0	283.981	240.962	0	0	1165	ENSRNOG00000031247	157453428	157620210	#N/A	#N/A	#N/A	#N/A	#N/A
2:157552305|157581187	0	326.258	433.412	0	0	0	458	ENSRNOG00000031247	157453428	157620210	#N/A	#N/A	#N/A	#N/A	#N/A
2:157562992|157599383	322.524	0	0	0	0	0	763	#N/A	#N/A	#N/A	#N/A	#N/A	#N/A	#N/A	#N/A
2:170842070|170905590	0	7.05718	0	0	0	0	63521	ENSRNOG00000025823	181831244	181874223	#N/A	#N/A	#N/A	GO:0000166,GO:0003723	#N/A
2:181861643|181864506	217.698	0	0	0	0	0	1413	ENSRNOG00000010889	184231260	184309664	#N/A	#N/A	#N/A	GO:0001570,GO:0003700,GO:0005515,GO:0005654,GO:0005730,GO:0005783,GO:0005794,GO:0006355,GO:0006974,GO:0007062,GO:0007219,GO:0019005,GO:0030324,GO:0031146,GO:0032876,GO:0034644,GO:0045741,GO:0048471,GO:0050821,GO:0070374,GO:2000060	K10260|0|rno:100360914|Fbxw7; F-box and WD repeat domain containing 7, E3 ubiquitin protein ligase; K10260 F-box and WD-40 domain protein 7 (A)
2:184309074|184309661	0	0	0	1193.54	0	0	588	ENSRNOG00000016550	186116630	186245771	#N/A	#N/A	#N/A	GO:0004674,GO:0005524,GO:0005737,GO:0005856,GO:0006468,GO:0035556	K08805|0|rno:310698|Dclk2, CL2, CLICK-II, CLICK2, Dck2, RGD1308384; doublecortin-like kinase 2 (EC:2.7.11.1); K08805 doublecortin-like kinase 1/2 [EC:2.7.11.1] (A)
2:186232196|186232527	2581.32	3483.13	0	3435.39	0	0	429	#N/A	#N/A	#N/A	#N/A	#N/A	#N/A	#N/A	#N/A
2:187500152|187501001	0	0	0	247.695	0	0	850	ENSRNOG00000031778	187512164	187538026	#N/A	#N/A	#N/A	GO:0000977,GO:0000981,GO:0001649,GO:0001958,GO:0002062,GO:0005730,GO:0006915,GO:0007399,GO:0007512,GO:0033613,GO:0035914,GO:0042803,GO:0042826,GO:0045944,GO:0046982	K09262|0|rno:81518|Mef2d; myocyte enhancer factor 2D; K09262 MADS-box transcription enhancer factor 2D (A)
2:187527683|187529234	0	0	0	0	0	2108.3	406	ENSRNOG00000020386	188253220	188389250	#N/A	#N/A	#N/A	GO:0003677,GO:0005694,GO:0005730,GO:0005794,GO:0005923,GO:0006355,GO:0008270,GO:0016568,GO:0018024,GO:0032259	K06101|0|rno:310638|Ash1l; ash1 (absent, small, or homeotic)-like (Drosophila) (EC:2.1.1.43); K06101 histone-lysine N-methyltransferase ASH1L [EC:2.1.1.43] (A)
2:188301023|188309036	5726.34	6865.05	5685.04	7118.51	6196.45	6128.67	838	ENSRNOG00000020386	188253220	188389250	2:188301023|188309036	2:188301023|188309036	2:188301023|188309036	GO:0003677,GO:0005694,GO:0005730,GO:0005794,GO:0005923,GO:0006355,GO:0008270,GO:0016568,GO:0018024,GO:0032259	K06101|0|rno:310638|Ash1l; ash1 (absent, small, or homeotic)-like (Drosophila) (EC:2.1.1.43); K06101 histone-lysine N-methyltransferase ASH1L [EC:2.1.1.43] (A)
2:188301023|188330330	2819.04	2886.49	1724.04	3531.08	3454.22	2780.47	1113	ENSRNOG00000020500	188476820	188496191	2:188301023|188330330	2:188301023|188330330	2:188301023|188330330	GO:0004674,GO:0004712,GO:0004713,GO:0005524,GO:0005634,GO:0010212,GO:0018108,GO:0032526,GO:0043484,GO:0045721,GO:0046777	K08823|0|mcc:717671|uncharacterized LOC717671; K08823 CDC-like kinase [EC:2.7.12.1] (A)
2:188485333|188486213	3991.85	0	2778.03	6696.58	3239.68	0	262	ENSRNOG00000020811	189205701	189254628	#N/A	#N/A	#N/A	GO:0004897,GO:0004915,GO:0005138,GO:0005615,GO:0005896,GO:0009986,GO:0010332,GO:0010536,GO:0016049,GO:0016324,GO:0019899,GO:0019981,GO:0031018,GO:0032496,GO:0032717,GO:0032722,GO:0032755,GO:0032809,GO:0032966,GO:0042517,GO:0042803,GO:0043066,GO:0043410,GO:0043434,GO:0045471,GO:0048661,GO:0050829,GO:0050830,GO:0051092,GO:0051384,GO:0051591,GO:0070102,GO:0070119,GO:0070120	K05055|0|rno:24499|Il6r, IL6R1, Il6ra; interleukin 6 receptor; K05055 interleukin 6 receptor (A)
2:189226433|189230967	0	0	0	247.986	0	0	849	ENSRNOG00000015553	189655702	189733540	#N/A	#N/A	#N/A	GO:0003700,GO:0005730,GO:0006355,GO:0008270,GO:0043565	#N/A
2:189714754|189715089	0	0	0	1462.09	0	0	336	ENSRNOG00000015553	189655702	189733540	#N/A	#N/A	#N/A	GO:0003700,GO:0005730,GO:0006355,GO:0008270,GO:0043565	#N/A
2:189723524|189729005	0	0	0	0	0	320.409	822	ENSRNOG00000053599	195996521	196041497	#N/A	#N/A	#N/A	GO:0000790,GO:0003677,GO:0005730,GO:0005737,GO:0007064,GO:0046872,GO:0051301,GO:0051382	#N/A
2:196015818|196020143	0	0	0	1466.45	0	0	335	ENSRNOG00000054294	197886160	197935567	#N/A	#N/A	#N/A	GO:0016591	#N/A
2:197906758|197913548	1132.3	0	0	0	0	942.552	489	ENSRNOG00000042068	198231291	198300201	#N/A	#N/A	#N/A	GO:0002385,GO:0003677,GO:0004221,GO:0005634,GO:0005737,GO:0006508,GO:0008234,GO:0008270,GO:0015630,GO:0035871,GO:0043124,GO:0070530,GO:0070536,GO:0071108	K11860|0|rno:310677|Otud7b, RGD1308111; OTU deubiquitinase 7B (EC:3.4.19.12); K11860 OTU domain-containing protein 7 [EC:3.4.19.12] (A)
2:198280135|198281465	0	0	0	0	0	1263.19	417	ENSRNOG00000018220	199867972	200003443	#N/A	#N/A	#N/A	GO:0005634,GO:0005794,GO:0005813,GO:0019899,GO:0030016,GO:0043623	K16549|0|rno:64183|Pde4dip; phosphodiesterase 4D interacting protein; K16549 myomegalin (A)
2:199880862|199882743	1105.18	0	0	0	199.318	0	501	ENSRNOG00000019885	206499463	206699105	#N/A	#N/A	#N/A	GO:0005109,GO:0005524,GO:0005634,GO:0005886,GO:0005923,GO:0016301,GO:0043507	K06112|0|rno:245903|Magi3, Slipr; membrane associated guanylate kinase, WW and PDZ domain containing 3; K06112 membrane-associated guanylate kinase-related (A)
2:206534104|206536360	0	0	725.976	0	704.329	928.833	638	ENSRNOG00000031136	212696624	212852870	#N/A	#N/A	#N/A	GO:0007409,GO:0046658	K07522|0|rno:295382|Ntng1, RGD1563465; netrin G1; K07522 netrin-G1 (A)
2:212852209|212852849	0	0	0	0	233.678	0	641	ENSRNOG00000013912	218888431	218951030	#N/A	#N/A	#N/A	GO:0005794,GO:0006829,GO:0008270,GO:0008324,GO:0016021,GO:0016023,GO:0032119,GO:0048471,GO:0055085	K14692|0|rno:310801|Slc30a7; solute carrier family 30 (zinc transporter), member 7; K14692 solute carrier family 30 (zinc transporter), member 5/7 (A)
2:218919131|218929338	1277.89	0	0	0	0	0	337	ENSRNOG00000016351	220432037	220468859	#N/A	#N/A	#N/A	GO:0000293,GO:0006810,GO:0016021,GO:0022900,GO:0046872	#N/A
2:220435620|220441299	2076.21	2654.11	2233.01	2119.12	1596.31	1754.28	563	ENSRNOG00000016351	220432037	220468859	2:220435620|220441299	2:220435620|220441299	2:220435620|220441299	GO:0000293,GO:0006810,GO:0016021,GO:0022900,GO:0046872	#N/A
2:220435620|220457527	0	0	0	0	0	650.311	810	#N/A	#N/A	#N/A	#N/A	#N/A	#N/A	#N/A	#N/A
2:224794357|224803008	0	0	0	0	23.0833	0	8652	#N/A	#N/A	#N/A	#N/A	#N/A	#N/A	#N/A	#N/A
2:224794357|224803455	60.852	0	43.6317	0	54.8732	0	9099	ENSRNOG00000011528	224851383	224931459	#N/A	#N/A	#N/A	GO:0005789,GO:0016021	K07441|4.25626e-130|rno:362031|Alg14, RGD1312003; ALG14, UDP-N-acetylglucosaminyltransferase subunit; K07441 beta-1,4-N-acetylglucosaminyltransferase [EC:2.4.1.141] (A)
2:224884779|224885059	437.875	0	0	0	0	0	281	ENSRNOG00000012563	225552148	225613359	#N/A	#N/A	#N/A	GO:0005096,GO:0005515,GO:0005622,GO:0035556,GO:0046872	#N/A
2:225570720|225591523	0	0	236.99	0	214.595	0	1396	ENSRNOG00000036980	231884337	231940877	#N/A	#N/A	#N/A	GO:0008270	#N/A
2:231895410|231911316	164.643	266.595	0	0	0	0	1121	ENSRNOG00000024492	232147690	232178671	#N/A	#N/A	#N/A	GO:0005730,GO:0005768,GO:0005794,GO:0019894,GO:0030133,GO:0034315,GO:0034613,GO:0035650,GO:0071933,GO:1900025,GO:2000146	#N/A
2:232151300|232155897	1081.7	0	0	0	0	0	455	ENSRNOG00000052247	240668195	240760261	#N/A	#N/A	#N/A	GO:0004567,GO:0005537,GO:0005764,GO:0005975,GO:0006516	K01192|0|rno:310864|Manba; mannosidase, beta A, lysosomal (EC:3.2.1.25); K01192 beta-mannosidase [EC:3.2.1.25] (A)
2:240685748|240701716	0	0	422.526	358.519	318.832	588.643	783	#N/A	#N/A	#N/A	#N/A	2:240685748|240701716	#N/A	#N/A	#N/A
2:240822115|240867796	26.9346	27.8036	27.5203	46.0883	28.4173	0	45682	#N/A	#N/A	#N/A	2:240822115|240867796	#N/A	#N/A	#N/A	#N/A
2:240854068|240867796	1286.08	1338.73	1200.07	1686.9	1360.15	1601.86	13729	ENSRNOG00000032660	258792839	258997145	2:240854068|240867796	2:240854068|240867796	2:240854068|240867796	GO:0004930,GO:0005886,GO:0007218,GO:0007420,GO:0016021,GO:0030165,GO:0030246,GO:0043005	K04593|0|rno:171447|Lphn2, Cirl-2, Cirl2, Cl2ac; latrophilin 2; K04593 latrophilin 2 (A)
2:258977695|258991212	0	0	0	0	0	9.74167	13518	#N/A	#N/A	#N/A	#N/A	#N/A	#N/A	#N/A	#N/A
20:2434934|2450116	0	0	17.432	0	9.86547	17.3468	15183	ENSRNOG00000061216	3422461	3426371	#N/A	#N/A	#N/A	GO:0000086,GO:0003924,GO:0005200,GO:0005525,GO:0005641,GO:0005829,GO:0005874,GO:0005886,GO:0006184,GO:0006928,GO:0019904,GO:0030705,GO:0032403,GO:0032794,GO:0042267,GO:0042288,GO:0044297,GO:0045298,GO:0051225,GO:0051258,GO:0051301,GO:0070062	K07375|0|xma:102222694|uncharacterized LOC102222694; K07375 tubulin beta (A)
20:3424095|3424433	0	0	0	0	294.567	0	339	ENSRNOG00000050233	3730955	3740009	#N/A	#N/A	#N/A	#N/A	K16760|0|rno:406196|Cchcr1, C6orf18, Hcr; coiled-coil alpha-helical rod protein 1; K16760 coiled-coil alpha-helical rod protein 1 (A)
20:3731679|3732733	1211.05	0	0	0	0	0	254	ENSRNOG00000000512	5881462	5931417	#N/A	#N/A	#N/A	GO:0005254,GO:0005886,GO:0006821,GO:0008272,GO:0015116,GO:0016021,GO:0019531,GO:0019532	K14705|0|rno:309646|Slc26a8; solute carrier family 26 (anion exchanger), member 8; K14705 solute carrier family 26 (testis anion transporter), member 8 (A)
20:5902496|5905620	792.121	0	0	0	0	0	233	ENSRNOG00000038883	7331326	7397448	#N/A	#N/A	#N/A	#N/A	#N/A
20:7363740|7372069	5925.58	5291.3	5060.97	5169.08	2828.85	2797.9	353	ENSRNOG00000038883	7331326	7397448	20:7363740|7372069	20:7363740|7372069	20:7363740|7372069	#N/A	#N/A
20:7380333|7383267	0	0	0	0	34.0233	0	2935	ENSRNOG00000001232	12334676	12352377	#N/A	#N/A	#N/A	GO:0005542,GO:0007565,GO:0008517,GO:0008518,GO:0015350,GO:0015884,GO:0016021,GO:0016323,GO:0031526,GO:0051958	K14609|0|rno:29723|Slc19a1, MTX1; solute carrier family 19 (folate transporter), member 1; K14609 solute carrier family 19 (folate transporter), member 1 (A)
20:12339749|12342262	0	0	0	193.334	0	0	1089	ENSRNOG00000001237	13836030	13963003	#N/A	#N/A	#N/A	GO:0004864,GO:0005730,GO:0005737,GO:0007165,GO:0016235,GO:0016568,GO:0019904,GO:0030346,GO:0043086,GO:0060548	K17613|0|rno:94165|Cabin1, Cain; calcineurin binding protein 1; K17613 calcineurin-binding protein cabin-1 (A)
20:13906484|13912191	0	435.222	0	0	290.849	383.557	515	ENSRNOG00000001303	14287457	14393793	#N/A	#N/A	#N/A	GO:0005737,GO:0005815,GO:0005819,GO:0005921,GO:0007026,GO:0007049,GO:0007155,GO:0016477,GO:0030835,GO:0031941,GO:0051301,GO:0060325	#N/A
20:14319170|14326640	1788.41	2389.08	2692.86	2244.13	0	0	344	#N/A	#N/A	#N/A	20:14319170|14326640	#N/A	#N/A	#N/A	#N/A
20:19306226|19398970	0	0	0	6.0536	0	8.51935	92745	ENSRNOG00000000275	19360230	19479325	#N/A	#N/A	#N/A	#N/A	#N/A
20:19381829|19383486	0	853.864	0	0	0	0	350	ENSRNOG00000000275	19360230	19479325	#N/A	#N/A	#N/A	#N/A	#N/A
20:19439180|19440669	0	0	0	0	100.528	0	1490	ENSRNOG00000000373	25064702	25826658	#N/A	#N/A	#N/A	GO:0005198,GO:0005737,GO:0005916,GO:0015629,GO:0016337,GO:0030027,GO:0045296	K05691|0|mmu:216033|Ctnna3, 4930429L08Rik, 4933408A16, Catna3, Vr22; catenin (cadherin associated protein), alpha 3; K05691 catenin alpha (A)
20:25207441|25249036	0	0	0	2041.6	0	0	275	#N/A	#N/A	#N/A	#N/A	#N/A	#N/A	#N/A	#N/A
20:25817478|25826661	0	0	0	114.624	125.04	143.388	9184	ENSRNOG00000000387	27254984	27308069	#N/A	20:25817478|25826661	#N/A	GO:0000076,GO:0000729,GO:0003677,GO:0005524,GO:0005634,GO:0005760,GO:0006264,GO:0006284,GO:0016890,GO:0017108,GO:0032508,GO:0042645,GO:0043137,GO:0043139,GO:0043142,GO:0043504,GO:0045740,GO:0046872,GO:0051539	K10742|0|mmu:327762|Dna2, Dna2l, E130315B21Rik; DNA replication helicase 2 homolog (yeast) (EC:3.6.4.12); K10742 DNA replication ATP-dependent helicase Dna2 [EC:3.6.4.12] (A)
20:27278618|27279990	1005.8	1017.89	1983.22	764.906	1224.42	1794.11	367	ENSRNOG00000000277	27366213	27437427	20:27278618|27279990	20:27278618|27279990	20:27278618|27279990	GO:0001826,GO:0005506,GO:0005515,GO:0005634,GO:0006493,GO:0008270,GO:0016702,GO:0019827,GO:0043566,GO:0044030,GO:0045944,GO:0055114,GO:0070579,GO:0080111,GO:0090310	K13097|0|rno:309902|Tet1, Cxxc6; tet methylcytosine dioxygenase 1; K13097 methylcytosine dioxygenase [EC:1.14.11.-] (A)
20:27373757|27374099	0	0	0	1432.25	0	0	343	ENSRNOG00000000277	27366213	27437427	#N/A	#N/A	#N/A	GO:0001826,GO:0005506,GO:0005515,GO:0005634,GO:0006493,GO:0008270,GO:0016702,GO:0019827,GO:0043566,GO:0044030,GO:0045944,GO:0055114,GO:0070579,GO:0080111,GO:0090310	K13097|0|rno:309902|Tet1, Cxxc6; tet methylcytosine dioxygenase 1; K13097 methylcytosine dioxygenase [EC:1.14.11.-] (A)
20:27409750|27415954	181.25	251.559	222.786	295.371	126.084	0	2376	#N/A	#N/A	#N/A	20:27409750|27415954	#N/A	#N/A	#N/A	#N/A
20:31723610|31736111	34.4465	47.8088	58.2181	28.0676	39.9369	57.9334	12502	#N/A	#N/A	#N/A	20:31723610|31736111	20:31723610|31736111	20:31723610|31736111	#N/A	#N/A
20:31723858|31736111	351.436	286.561	215.987	251.993	277.067	263.29	12254	ENSRNOG00000030109	32509598	32572250	20:31723858|31736111	20:31723858|31736111	20:31723858|31736111	GO:0005515,GO:0005634,GO:0005737,GO:0006606,GO:0008565,GO:0045944,GO:0060135	#N/A
20:32513668|32523997	0	0	0	0	0	807.901	652	ENSRNOG00000030109	32509598	32572250	#N/A	#N/A	#N/A	GO:0005515,GO:0005634,GO:0005737,GO:0006606,GO:0008565,GO:0045944,GO:0060135	#N/A
20:32513668|32537033	0	695.468	0	0	0	0	752	ENSRNOG00000000407	33359196	33453766	#N/A	#N/A	#N/A	GO:0016021	#N/A
20:33385993|33426224	0	0	0	741.862	0	0	473	ENSRNOG00000000407	33359196	33453766	#N/A	#N/A	#N/A	GO:0016021	#N/A
20:33435237|33450490	0	0	0	0	0	456.194	433	ENSRNOG00000000414	34575950	34684418	#N/A	#N/A	#N/A	#N/A	K16766|0|rno:100365935|Cep85l; centrosomal protein 85-like; K16766 centrosomal protein CEP85 (A)
20:34646376|34656748	0	236.684	0	0	0	0	947	ENSRNOG00000000802	37465278	37700937	#N/A	#N/A	#N/A	GO:0005097	#N/A
20:37641788|37661379	0	0	0	529.662	0	248.468	530	ENSRNOG00000000604	43084870	43108198	#N/A	#N/A	#N/A	GO:0000122,GO:0000792,GO:0001047,GO:0001103,GO:0001106,GO:0003700,GO:0005657,GO:0005667,GO:0005730,GO:0005829,GO:0006344,GO:0007492,GO:0008284,GO:0009913,GO:0010832,GO:0010870,GO:0010977,GO:0016358,GO:0016580,GO:0016581,GO:0021766,GO:0031072,GO:0031490,GO:0032041,GO:0032403,GO:0033613,GO:0034599,GO:0034605,GO:0035098,GO:0042220,GO:0042475,GO:0042493,GO:0042733,GO:0042826,GO:0043025,GO:0043433,GO:…	K06067|0|rno:84577|Hdac2; histone deacetylase 2 (EC:3.5.1.98); K06067 histone deacetylase 1/2 [EC:3.5.1.98] (A)
20:43092420|43093954	0	0	0	3876.23	0	0	344	ENSRNOG00000000588	45143453	45260119	#N/A	#N/A	#N/A	GO:0016021,GO:0016323,GO:0055085	K08187|0|rno:170566|Slc16a10, Tat1; solute carrier family 16 (aromatic amino acid transporter), member 10; K08187 MFS transporter, MCP family, solute carrier family 16 (monocarboxylic acid transporters), member 10 (A)
20:45189472|45193661	0	997.838	552.316	820.136	500.125	769.462	599	ENSRNOG00000000583	45458558	45598798	#N/A	20:45189472|45193661	#N/A	GO:0004693,GO:0005524,GO:0006468,GO:0007049,GO:0051301	K02208|0|lve:103088804|CDK19; cyclin-dependent kinase 19; K02208 cyclin-dependent kinase 8/11 [EC:2.7.11.22 2.7.11.23] (A)
20:45512674|45553536	0	683.352	806.921	0	0	0	328	ENSRNOG00000000583	45458558	45598798	#N/A	#N/A	#N/A	GO:0004693,GO:0005524,GO:0006468,GO:0007049,GO:0051301	K02208|0|lve:103088804|CDK19; cyclin-dependent kinase 19; K02208 cyclin-dependent kinase 8/11 [EC:2.7.11.22 2.7.11.23] (A)
20:45551508|45553536	0	0	0	1392.46	990.657	0	252	#N/A	#N/A	#N/A	#N/A	#N/A	#N/A	#N/A	#N/A
20:46937906|46938631	0	0	0	0	0	997.636	726	ENSRNOG00000000316	47750762	47910375	#N/A	#N/A	#N/A	GO:0007605,GO:0007626,GO:0032184,GO:0042472,GO:0046872	#N/A
20:47806643|47896656	0	0	0	0	0	804.377	573	ENSRNOG00000000316	47750762	47910375	#N/A	#N/A	#N/A	GO:0007605,GO:0007626,GO:0032184,GO:0042472,GO:0046872	#N/A
20:47860620|47896656	1547.71	1879.58	3051.75	1618.41	1151.41	2622.72	477	ENSRNOG00000000316	47750762	47910375	20:47860620|47896656	20:47860620|47896656	20:47860620|47896656	GO:0007605,GO:0007626,GO:0032184,GO:0042472,GO:0046872	#N/A
20:47893649|47896656	0	1839.09	0	2159.39	0	0	325	ENSRNOG00000046505	48248455	48268147	#N/A	#N/A	#N/A	#N/A	#N/A
20:48249296|48250002	0	0	1600.83	0	1006.64	0	248	ENSRNOG00000000327	50652745	50783937	#N/A	#N/A	#N/A	GO:0004842,GO:0005634,GO:0005783,GO:0006355,GO:0006944,GO:0007030,GO:0007049,GO:0017137,GO:0030334,GO:0032580,GO:0042787,GO:0048365,GO:0070936	K12166|0|rno:361866|Hace1; HECT domain and ankyrin repeat containing, E3 ubiquitin protein ligase 1; K12166 E3 ubiquitin-protein ligase HACE1 [EC:6.3.2.19] (A)
20:50659751|50687868	2149.22	1957.55	2167.06	1685.55	981.14	862.585	458	ENSRNOG00000017883	3373971	3434027	20:50659751|50687868	20:50659751|50687868	20:50659751|50687868	GO:0005737,GO:0005874,GO:0007010,GO:0008017,GO:0022604	K17493|0|rno:296580|Camsap1, RGD1565022; calmodulin regulated spectrin-associated protein 1; K17493 calmodulin-regulated spectrin-associated protein (A)
3:3413579|3414759	0	1933.75	0	2642.08	2349.61	2323.9	425	ENSRNOG00000013040	7422820	7488617	#N/A	3:3413579|3414759	#N/A	GO:0003723,GO:0005524,GO:0008026	K14806|0|rno:311835|Ddx31; DEAD (Asp-Glu-Ala-Asp) box polypeptide 31 (EC:3.6.4.13); K14806 ATP-dependent RNA helicase DDX31/DBP7 [EC:3.6.4.13] (A)
3:7456433|7475230	898.123	0	0	0	0	0	548	ENSRNOG00000025185	8873933	8908438	#N/A	#N/A	#N/A	GO:0005643,GO:0015031,GO:0051028	K14311|0|rno:366016|Nup188; nucleoporin 188; K14311 nuclear pore complex protein Nup188 (A)
3:8887351|8892631	0	0	455.43	0	441.851	0	1017	ENSRNOG00000023589	10632876	10694654	#N/A	#N/A	#N/A	GO:0016021	#N/A
3:10659684|10663946	0	0	0	1758.9	1376.49	1320.18	399	ENSRNOG00000013442	11392791	11410180	#N/A	3:10659684|10663946	#N/A	GO:0003676,GO:0005634,GO:0008270,GO:0030332,GO:0032298,GO:0051457	#N/A
3:11394659|11396393	0	943.348	0	0	882.586	0	396	ENSRNOG00000050780	11717667	11723327	#N/A	#N/A	#N/A	GO:0001889,GO:0004326,GO:0005524,GO:0005743,GO:0005759,GO:0006730,GO:0007420,GO:0031100,GO:0042221,GO:0046901	K01930|0|rno:687266|Fpgs; folylpolyglutamate synthase (EC:6.3.2.17); K01930 folylpolyglutamate synthase [EC:6.3.2.17] (A)
3:11720392|11720959	0	2612.35	0	0	0	0	143	ENSRNOG00000016910	12178853	12415073	#N/A	#N/A	#N/A	GO:0005085,GO:0005543,GO:0005737,GO:0005886,GO:0007264	#N/A
3:12306722|12330607	2186.04	2844.41	2854.94	1068.73	2027.58	1671.17	394	#N/A	#N/A	#N/A	3:12306722|12330607	3:12306722|12330607	3:12306722|12330607	#N/A	#N/A
3:12504082|12505546	0	0	0	95.8091	0	0	1465	ENSRNOG00000017172	12780100	12944494	#N/A	#N/A	#N/A	GO:0005768,GO:0015031,GO:0016020	K12186|0|rno:362118|Mvb12b, Fam125b, RGD1309709; multivesicular body subunit 12B; K12186 ESCRT-I complex subunit MVB12 (A)
3:12860437|12931658	273.024	552.612	783.047	1349.62	590.877	779.218	676	ENSRNOG00000017172	12780100	12944494	3:12860437|12931658	3:12860437|12931658	3:12860437|12931658	GO:0005768,GO:0015031,GO:0016020	K12186|0|rno:362118|Mvb12b, Fam125b, RGD1309709; multivesicular body subunit 12B; K12186 ESCRT-I complex subunit MVB12 (A)
3:12883430|12931658	1270.67	0	455.542	0	1460.92	1246.62	581	ENSRNOG00000017583	13484838	13701757	#N/A	#N/A	#N/A	GO:0005546,GO:0005547,GO:0005634,GO:0005794,GO:0005886,GO:0006950,GO:0016023,GO:0017016,GO:0043325,GO:0046580,GO:0070300,GO:0080025	#N/A
3:13510410|13522529	5533.67	6061.38	8635.62	5941.18	4931.27	4877.33	567	ENSRNOG00000018294	13838304	13842762	3:13510410|13522529	3:13510410|13522529	3:13510410|13522529	GO:0005524,GO:0005788,GO:0005793,GO:0006200,GO:0006983,GO:0006987,GO:0008180,GO:0009986,GO:0016887,GO:0019904,GO:0021589,GO:0021680,GO:0030176,GO:0030496,GO:0030512,GO:0031398,GO:0031625,GO:0034663,GO:0040019,GO:0042149,GO:0042470,GO:0043022,GO:0043027,GO:0043066,GO:0043154,GO:0048471,GO:0051082,GO:0051603,GO:0051787,GO:0071236,GO:0071353	K09490|0|rno:25617|Hspa5, BIP, GRP78; heat shock protein 5; K09490 heat shock 70kDa protein 5 (A)
3:13840785|13841030	0	0	1075.89	0	0	0	246	ENSRNOG00000055226	14889510	15060286	#N/A	#N/A	#N/A	GO:0000122,GO:0000185,GO:0005099,GO:0005123,GO:0006954,GO:0006986,GO:0007252,GO:0007257,GO:0008625,GO:0010596,GO:0010719,GO:0014067,GO:0016525,GO:0017124,GO:0021814,GO:0021819,GO:0030139,GO:0030308,GO:0030948,GO:0031235,GO:0031434,GO:0031435,GO:0032088,GO:0032266,GO:0032312,GO:0032320,GO:0032403,GO:0032809,GO:0034144,GO:0034261,GO:0035148,GO:0035414,GO:0035591,GO:0035662,GO:0036312,GO:0036324,GO:…	#N/A
3:14973056|14990824	0	1888.06	0	0	0	2139.33	277	ENSRNOG00000055226	14889510	15060286	#N/A	#N/A	#N/A	GO:0000122,GO:0000185,GO:0005099,GO:0005123,GO:0006954,GO:0006986,GO:0007252,GO:0007257,GO:0008625,GO:0010596,GO:0010719,GO:0014067,GO:0016525,GO:0017124,GO:0021814,GO:0021819,GO:0030139,GO:0030308,GO:0030948,GO:0031235,GO:0031434,GO:0031435,GO:0032088,GO:0032266,GO:0032312,GO:0032320,GO:0032403,GO:0032809,GO:0034144,GO:0034261,GO:0035148,GO:0035414,GO:0035591,GO:0035662,GO:0036312,GO:0036324,GO:…	#N/A
3:15042229|15042609	0	0	912.655	0	688.678	0	290	ENSRNOG00000010526	22058400	22500765	#N/A	#N/A	#N/A	GO:0005886,GO:0015031,GO:0017112,GO:0017124,GO:0030054,GO:0030425,GO:0030665,GO:0043025,GO:0045202,GO:0048488	#N/A
3:22198808|22259630	2460.86	0	1940.91	1684.32	0	2107.01	375	ENSRNOG00000010526	22058400	22500765	#N/A	#N/A	#N/A	GO:0005886,GO:0015031,GO:0017112,GO:0017124,GO:0030054,GO:0030425,GO:0030665,GO:0043025,GO:0045202,GO:0048488	#N/A
3:22198808|22275991	1392.46	922.384	0	1010.83	1335.55	1490.3	486	ENSRNOG00000010526	22058400	22500765	#N/A	3:22198808|22275991	#N/A	GO:0005886,GO:0015031,GO:0017112,GO:0017124,GO:0030054,GO:0030425,GO:0030665,GO:0043025,GO:0045202,GO:0048488	#N/A
3:22217774|22259630	0	1800.32	2657.33	3382.18	3007.78	1851.04	249	ENSRNOG00000010526	22058400	22500765	#N/A	3:22217774|22259630	#N/A	GO:0005886,GO:0015031,GO:0017112,GO:0017124,GO:0030054,GO:0030425,GO:0030665,GO:0043025,GO:0045202,GO:0048488	#N/A
3:22381123|22394175	0	0	0	0	15.3004	0	13053	ENSRNOG00000031038	29410426	29705985	#N/A	#N/A	#N/A	GO:0009058,GO:0016757	#N/A
3:29584278|29597359	0	22.8446	15.1737	0	15.2665	45.2986	13082	ENSRNOG00000027596	33440191	33504238	#N/A	#N/A	#N/A	GO:0000122,GO:0000400,GO:0000790,GO:0000792,GO:0001662,GO:0001666,GO:0001964,GO:0001976,GO:0002087,GO:0003700,GO:0003729,GO:0005829,GO:0006020,GO:0006122,GO:0006342,GO:0006349,GO:0006541,GO:0007616,GO:0008104,GO:0008134,GO:0008211,GO:0008284,GO:0008327,GO:0008344,GO:0008542,GO:0009405,GO:0009790,GO:0009791,GO:0010385,GO:0016358,GO:0019230,GO:0019233,GO:0019899,GO:0019904,GO:0021549,GO:0021591,GO:…	#N/A
3:33465220|33473531	0	183.12	54.0584	86.0051	61.1877	215.176	2448	ENSRNOG00000027596	33440191	33504238	#N/A	3:33465220|33473531	#N/A	GO:0000122,GO:0000400,GO:0000790,GO:0000792,GO:0001662,GO:0001666,GO:0001964,GO:0001976,GO:0002087,GO:0003700,GO:0003729,GO:0005829,GO:0006020,GO:0006122,GO:0006342,GO:0006349,GO:0006541,GO:0007616,GO:0008104,GO:0008134,GO:0008211,GO:0008284,GO:0008327,GO:0008344,GO:0008542,GO:0009405,GO:0009790,GO:0009791,GO:0010385,GO:0016358,GO:0019230,GO:0019233,GO:0019899,GO:0019904,GO:0021549,GO:0021591,GO:…	#N/A
3:33465220|33503687	0	0	0	0	0	69.1638	2856	ENSRNOG00000055567	38559914	38675878	#N/A	#N/A	#N/A	GO:0003779,GO:0005737,GO:0017048,GO:0022604,GO:0030866	#N/A
3:38609106|38614592	878.877	0	0	0	356.637	0	280	ENSRNOG00000057740	44892219	45210474	#N/A	#N/A	#N/A	#N/A	#N/A
3:45009200|45088995	0	0	218.375	0	0	0	606	ENSRNOG00000057740	44892219	45210474	#N/A	#N/A	#N/A	#N/A	#N/A
3:45110841|45133351	0	0	0	0	0	247.224	799	ENSRNOG00000025394	45683993	45917745	#N/A	#N/A	#N/A	GO:0005515,GO:0005886,GO:0007520,GO:0008542,GO:0014069,GO:0030054,GO:0030425,GO:0043025,GO:0043679,GO:0045211,GO:0097062	#N/A
3:45718577|45800709	0	0	0	0	0	350.234	376	ENSRNOG00000025394	45683993	45917745	#N/A	#N/A	#N/A	GO:0005515,GO:0005886,GO:0007520,GO:0008542,GO:0014069,GO:0030054,GO:0030425,GO:0043025,GO:0043679,GO:0045211,GO:0097062	#N/A
3:45843760|45845123	0	0	0	0	471.029	0	318	ENSRNOG00000008129	46488186	46621873	#N/A	#N/A	#N/A	GO:0001816,GO:0004872,GO:0005576,GO:0005886,GO:0006898,GO:0009986,GO:0016021,GO:0030246,GO:0043274,GO:0043517,GO:0072593,GO:0090238,GO:0090399,GO:0090403,GO:1900138,GO:1900139	K06560|0|rno:295631|Pla2r1, Mrc2; phospholipase A2 receptor 1; K06560 mannose receptor, C type (A)
3:46525736|46558304	0	0	0	0	0	272.458	725	ENSRNOG00000008859	47439076	47515700	#N/A	#N/A	#N/A	GO:0005737,GO:0007249,GO:0031625,GO:0046872	K12650|0|rno:252961|Tank; TRAF family member-associated NFKB activator; K12650 TRAF family member-associated NF-kappa-B activator (A)
3:47474984|47490375	0	0	1231.84	1306.55	1327.9	0	376	ENSRNOG00000008859	47439076	47515700	#N/A	#N/A	#N/A	GO:0005737,GO:0007249,GO:0031625,GO:0046872	K12650|0|rno:252961|Tank; TRAF family member-associated NFKB activator; K12650 TRAF family member-associated NF-kappa-B activator (A)
3:47474984|47491882	0	0	43.0702	12.4588	0	0	16899	ENSRNOG00000024808	54359451	54625414	#N/A	#N/A	#N/A	GO:0004674,GO:0005524,GO:0005634,GO:0005737,GO:0005856,GO:0006468,GO:0016323,GO:0016324,GO:0019901,GO:0043268,GO:0050727	K08835|0|rno:54348|Stk39, Spak; serine threonine kinase 39 (EC:2.7.11.1); K08835 serine/threonine-protein kinase OSR1/STK39 [EC:2.7.11.1] (A)
3:54509941|54519757	0	0	1722.36	1674.58	1516.29	1999.6	461	ENSRNOG00000024808	54359451	54625414	#N/A	3:54509941|54519757	#N/A	GO:0004674,GO:0005524,GO:0005634,GO:0005737,GO:0005856,GO:0006468,GO:0016323,GO:0016324,GO:0019901,GO:0043268,GO:0050727	K08835|0|rno:54348|Stk39, Spak; serine threonine kinase 39 (EC:2.7.11.1); K08835 serine/threonine-protein kinase OSR1/STK39 [EC:2.7.11.1] (A)
3:54509941|54566332	977.639	1611.29	1051.47	716.937	1246.81	2017.92	881	ENSRNOG00000024808	54359451	54625414	3:54509941|54566332	3:54509941|54566332	3:54509941|54566332	GO:0004674,GO:0005524,GO:0005634,GO:0005737,GO:0005856,GO:0006468,GO:0016323,GO:0016324,GO:0019901,GO:0043268,GO:0050727	K08835|0|rno:54348|Stk39, Spak; serine threonine kinase 39 (EC:2.7.11.1); K08835 serine/threonine-protein kinase OSR1/STK39 [EC:2.7.11.1] (A)
3:54547246|54566332	2929.59	4447.21	3150.83	5179.96	2258.7	3762.51	420	ENSRNOG00000007127	55886695	55907716	3:54547246|54566332	3:54547246|54566332	3:54547246|54566332	GO:0005737,GO:0005886,GO:0032266,GO:0034464,GO:0036064,GO:0042384	K16748|0|rno:362142|Bbs5; Bardet-Biedl syndrome 5; K16748 Bardet-Biedl syndrome 5 protein (A)
3:55888291|55898385	1430.73	0	0	0	0	0	559	#N/A	#N/A	#N/A	#N/A	#N/A	#N/A	#N/A	#N/A
3:60610877|60624155	32.4309	0	0	0	0	0	13279	ENSRNOG00000006832	72091315	72113680	#N/A	#N/A	#N/A	GO:0005515,GO:0005886,GO:0008270,GO:0016021,GO:0016409,GO:0018345,GO:0030425	K18932|0|rno:362156|Zdhhc5, DHHC-5; zinc finger, DHHC-type containing 5 (EC:2.3.1.225); K18932 palmitoyltransferase [EC:2.3.1.225] (A)
3:72096699|72097123	0	0	0	0	1085.42	0	276	ENSRNOG00000008674	81867438	81911197	#N/A	#N/A	#N/A	GO:0008168,GO:0032259	#N/A
3:81869289|81877930	61.6241	0	0	0	0	87.9385	2995	ENSRNOG00000008674	81867438	81911197	#N/A	#N/A	#N/A	GO:0008168,GO:0032259	#N/A
3:81909221|81910484	0	303.712	0	0	405.928	267.658	492	ENSRNOG00000058157	91527657	91839009	#N/A	#N/A	#N/A	GO:0001540,GO:0005886,GO:0006898,GO:0016021,GO:0070613	#N/A
3:91713775|91725977	471.428	0	0	806.669	0	0	261	ENSRNOG00000011358	94352969	94419048	#N/A	#N/A	#N/A	GO:0000122,GO:0003677,GO:0003714,GO:0004674,GO:0005515,GO:0005524,GO:0005737,GO:0009299,GO:0016605,GO:0018105,GO:0018107,GO:0043066,GO:0043388,GO:0043508	K08826|0|rno:83617|Hipk3, ANPK; homeodomain interacting protein kinase 3 (EC:2.7.11.1); K08826 homeodomain interacting protein kinase [EC:2.7.11.1] (A)
3:94396940|94398038	2239.18	4146.95	2769.52	4406.22	4225.12	2755.98	1099	ENSRNOG00000004787	95838262	95954983	3:94396940|94398038	3:94396940|94398038	3:94396940|94398038	GO:0004402,GO:0005737,GO:0006357,GO:0008023,GO:0008607,GO:0016573,GO:0016591,GO:0033588	K11375|0|rno:687694|RGD1566052; similar to elongation protein 4 homolog; K11375 elongator complex protein 4 (A)
3:95912991|95913490	0	0	0	0	0	395.064	500	ENSRNOG00000004863	97721668	97896422	#N/A	#N/A	#N/A	GO:0016787,GO:0046872	#N/A
3:97727432|97774745	3147.61	0	2154.29	2284.94	2902.86	3521.89	430	ENSRNOG00000004863	97721668	97896422	#N/A	3:97727432|97774745	#N/A	GO:0016787,GO:0046872	#N/A
3:97727432|97813284	2063.22	2391.73	3025.95	4707.21	5251.69	3513.02	656	ENSRNOG00000006645	104118063	104504204	3:97727432|97813284	3:97727432|97813284	3:97727432|97813284	GO:0005219,GO:0005509,GO:0005516,GO:0006941,GO:0016021,GO:0030314,GO:0033017,GO:0048471,GO:0048763,GO:0051481,GO:0070588	K04963|0|mmu:20192|Ryr3, AI851294, C230090H21, RYR-3; ryanodine receptor 3; K04963 ryanodine receptor 3 (A)
3:104375097|104394775	0	0	0	322.223	0	0	1089	#N/A	#N/A	#N/A	#N/A	#N/A	#N/A	#N/A	#N/A
3:104816866|104818862	29543.8	24916.8	25048.9	14830.3	15276.3	15859.3	1997	ENSRNOG00000031760	104816987	105086436	3:104816866|104818862	3:104816866|104818862	3:104816866|104818862	GO:0003677,GO:0003779,GO:0005634,GO:0005737,GO:0005884,GO:0005886,GO:0005912,GO:0010467,GO:0017124,GO:0035136,GO:0035137,GO:0048705,GO:0051127	K10367|0|rno:296512|Fmn1, RGD1306349, RGD1310100; formin 1; K10367 formin 1 (A)
3:104886422|104902580	312.195	268.17	167.886	234.527	166.853	211.887	16159	ENSRNOG00000031760	104816987	105086436	3:104886422|104902580	3:104886422|104902580	3:104886422|104902580	GO:0003677,GO:0003779,GO:0005634,GO:0005737,GO:0005884,GO:0005886,GO:0005912,GO:0010467,GO:0017124,GO:0035136,GO:0035137,GO:0048705,GO:0051127	K10367|0|rno:296512|Fmn1, RGD1306349, RGD1310100; formin 1; K10367 formin 1 (A)
3:104886422|104936645	160.467	144.297	147.554	0	108.36	0	50224	ENSRNOG00000031760	104816987	105086436	3:104886422|104936645	#N/A	#N/A	GO:0003677,GO:0003779,GO:0005634,GO:0005737,GO:0005884,GO:0005886,GO:0005912,GO:0010467,GO:0017124,GO:0035136,GO:0035137,GO:0048705,GO:0051127	K10367|0|rno:296512|Fmn1, RGD1306349, RGD1310100; formin 1; K10367 formin 1 (A)
3:104886425|104902580	0	0	196.586	156.381	151.431	158.945	16156	ENSRNOG00000004571	107142762	107348650	#N/A	3:104886425|104902580	#N/A	#N/A	#N/A
3:107229486|107246956	997.645	1413.49	1072.99	0	539.774	0	370	ENSRNOG00000014483	111187711	111266542	3:107229486|107246956	#N/A	#N/A	GO:0000070,GO:0000724,GO:0003677,GO:0003678,GO:0003779,GO:0005524,GO:0005874,GO:0006200,GO:0006338,GO:0010571,GO:0016887,GO:0030307,GO:0031011,GO:0032508,GO:0034644,GO:0043014,GO:0045944,GO:0051225,GO:0051301,GO:0070914,GO:0071479,GO:2000045	K11665|0|rno:296084|Ino80, Inoc1, RGD1310969; INO80 complex subunit (EC:3.6.4.12); K11665 DNA helicase INO80 [EC:3.6.4.12] (A)
3:111250424|111251407	2114.14	2053.97	1136.9	2652.86	1544.2	3167.75	291	ENSRNOG00000004921	111422267	111452971	3:111250424|111251407	3:111250424|111251407	3:111250424|111251407	GO:0000281,GO:0003677,GO:0005694,GO:0005730,GO:0005737,GO:0005876,GO:0007076,GO:0008017,GO:0040001,GO:0045840	#N/A
3:111434103|111444251	0	0	0	341.787	0	0	616	ENSRNOG00000005183	111478382	111537941	#N/A	#N/A	#N/A	GO:0000122,GO:0001711,GO:0003697,GO:0005730,GO:0006352,GO:0016055,GO:0016593,GO:0019827,GO:0032968,GO:0045944,GO:0051571,GO:0080182	K15178|0|rno:366169|Rtf1, Gtl7; Rtf1, Paf1/RNA polymerase II complex component, homolog (S. cerevisiae); K15178 RNA polymerase-associated protein RTF1 (A)
3:111513948|111523935	577.666	0	0	0	0	0	426	ENSRNOG00000011059	112684152	112789289	#N/A	#N/A	#N/A	GO:0004674,GO:0005524,GO:0005634,GO:0005814,GO:0005829,GO:0007224,GO:0018105,GO:0035869,GO:0036064,GO:0042384	K08815|0|rno:311349|Ttbk2, Ttbk1; tau tubulin kinase 2 (EC:2.7.11.1); K08815 tau tubulin kinase [EC:2.7.11.26] (A)
3:112713524|112752649	0	992.206	0	1025.21	663.069	699.537	753	ENSRNOG00000011059	112684152	112789289	#N/A	3:112713524|112752649	#N/A	GO:0004674,GO:0005524,GO:0005634,GO:0005814,GO:0005829,GO:0007224,GO:0018105,GO:0035869,GO:0036064,GO:0042384	K08815|0|rno:311349|Ttbk2, Ttbk1; tau tubulin kinase 2 (EC:2.7.11.1); K08815 tau tubulin kinase [EC:2.7.11.26] (A)
3:112752502|112762808	2062.17	834.784	1108.95	980.17	0	0	358	ENSRNOG00000012419	113120703	113130171	3:112752502|112762808	#N/A	#N/A	GO:0003676,GO:0003700,GO:0005634,GO:0006355,GO:0046872	K09230|0|rno:311353|Zscan29, RGD1559150; zinc finger and SCAN domain containing 29; K09230 SCAN domain-containing zinc finger protein (A)
3:113123899|113127143	158.56	0	0	180.877	0	0	1164	ENSRNOG00000013837	113160000	113231790	#N/A	#N/A	#N/A	GO:0000776,GO:0000781,GO:0001102,GO:0001104,GO:0002039,GO:0003684,GO:0005634,GO:0005657,GO:0005737,GO:0006281,GO:0035064,GO:0042162,GO:0045944	#N/A
3:113195876|113197193	0	566.867	0	0	0	0	1318	ENSRNOG00000037124	118268739	118427851	#N/A	#N/A	#N/A	#N/A	#N/A
3:118399578|118409116	0	701.532	0	0	156.273	0	639	#N/A	#N/A	#N/A	#N/A	#N/A	#N/A	#N/A	#N/A
3:121552889|121568220	0	0	0	0	13.0261	8.58909	15332	ENSRNOG00000007430	129885826	130069390	#N/A	#N/A	#N/A	#N/A	#N/A
3:130009849|130048130	0	0	0	0	264.175	0	378	ENSRNOG00000004493	132888772	133131192	#N/A	#N/A	#N/A	GO:0004298,GO:0006508,GO:0045893	K08657|0|rno:311468|Tasp1, RGD1308591; taspase, threonine aspartase 1; K08657 taspase, threonine aspartase, 1 [EC:3.4.25.-] (A)
3:133108204|133122763	0	0	397.801	0	0	0	499	ENSRNOG00000004951	136657480	136936674	#N/A	#N/A	#N/A	GO:0001704,GO:0001919,GO:0005524,GO:0005547,GO:0005769,GO:0005871,GO:0005874,GO:0006895,GO:0007018,GO:0007173,GO:0007492,GO:0008017,GO:0008543,GO:0008574,GO:0016020,GO:0017137,GO:0032266,GO:0032801,GO:0043325,GO:0045022,GO:0080025	K17916|0|rno:311478|Kif16b; kinesin family member 16B; K17916 kinesin family member 16B (A)
3:136874645|136896550	229.772	0	0	196.583	0	0	1071	ENSRNOG00000005707	137935345	137969658	#N/A	#N/A	#N/A	GO:0005212,GO:0005515,GO:0005739,GO:0005882,GO:0005886,GO:0015629,GO:0048469,GO:0070307	K10378|0|rno:25394|Bfsp1, 115-kDa, CP94, CP95, CP97; beaded filament structural protein 1, filensin; K10378 filensin (A)
3:137949239|137956012	0	0	0	0	0	665.091	297	#N/A	#N/A	#N/A	#N/A	#N/A	#N/A	#N/A	#N/A
3:140220436|140230678	138.142	116.705	109.816	123.327	121.862	64.2819	10243	ENSRNOG00000036964	140468701	140728129	3:140220436|140230678	3:140220436|140230678	3:140220436|140230678	GO:0005634,GO:0005829,GO:0017123,GO:0032859,GO:0046982,GO:0060178	#N/A
3:140598632|140622850	323.797	0	0	812.612	525.57	485.166	950	ENSRNOG00000036964	140468701	140728129	#N/A	3:140598632|140622850	#N/A	GO:0005634,GO:0005829,GO:0017123,GO:0032859,GO:0046982,GO:0060178	#N/A
3:140614866|140622850	0	0	0	0	697.613	0	501	ENSRNOG00000025141	141068023	141173858	#N/A	#N/A	#N/A	GO:0005737,GO:0005813,GO:0007051,GO:0019901	K16539|0|rno:311502|Kiz, Ncrna00153, Plk1s1, RGD1307071; kizuna centrosomal protein; K16539 centrosomal protein kizuna (A)
3:141105392|141107311	194.278	0	0	0	0	207.928	950	ENSRNOG00000031536	145032200	145199356	#N/A	#N/A	#N/A	GO:0000139,GO:0005887,GO:0006886,GO:0009607,GO:0014069,GO:0030054,GO:0031901,GO:0035254,GO:0042803,GO:0043197,GO:0043198,GO:0044297,GO:0045211,GO:0051965,GO:0060076,GO:0097091	#N/A
3:145092634|145129362	0	0	0	0	191.544	252.598	782	ENSRNOG00000061603	148837814	148900452	#N/A	#N/A	#N/A	GO:0000122,GO:0000790,GO:0003677,GO:0003713,GO:0003714,GO:0032526,GO:0035359,GO:0035517,GO:0035522,GO:0042974,GO:0042975,GO:0045599,GO:0045944,GO:0046872,GO:0048386,GO:0048387,GO:0060348	K11471|0|rno:311553|Asxl1, RGD1561878; additional sex combs like 1; K11471 additional sex combs-like protein (A)
3:148837814|148855356	0	0	0	0	8.5383	0	17543	ENSRNOG00000019948	152294656	152377170	#N/A	#N/A	#N/A	GO:0000123,GO:0003677,GO:0005730,GO:0006355,GO:0008270,GO:0031965,GO:0043981,GO:0043982,GO:0043984,GO:0043995,GO:0043996,GO:0046972,GO:0071339	K18402|0|rno:311575|Phf20, RGD1305020; PHD finger protein 20; K18402 PHD finger protein 20 (A)
3:152322366|152324968	0	0	1544.77	0	0	0	257	ENSRNOG00000016744	156937733	157099306	#N/A	#N/A	#N/A	GO:0003677,GO:0005524,GO:0005634,GO:0008026	K14436|0|rno:311607|Chd6, CHD-6; chromodomain helicase DNA binding protein 6 (EC:3.6.4.12); K14436 chromodomain-helicase-DNA-binding protein 6 [EC:3.6.4.12] (A)
3:157028112|157040380	1130.91	0	0	0	0	0	816	ENSRNOG00000013529	160467552	160546540	#N/A	#N/A	#N/A	GO:0000287,GO:0000902,GO:0001569,GO:0001841,GO:0003157,GO:0004674,GO:0005524,GO:0005634,GO:0005737,GO:0006917,GO:0007417,GO:0008134,GO:0008285,GO:0018105,GO:0030216,GO:0035329,GO:0042803,GO:0043539,GO:0046330,GO:0046621,GO:0046777,GO:0051897,GO:0060215,GO:0060706,GO:0071902,GO:0090090,GO:0097284,GO:1902043	K04411|0|rno:311622|Stk4; serine/threonine kinase 4 (EC:2.7.11.1); K04411 serine/threonine kinase 4 (A)
3:160491308|160495240	0	480.47	638.272	676.979	401.36	423.434	622	ENSRNOG00000017824	161465743	161498951	#N/A	3:160491308|160495240	#N/A	GO:0005634,GO:0006355	#N/A
3:161474539|161487731	1127.11	912.527	909.172	1071.45	0	0	655	ENSRNOG00000019154	162480804	162581610	3:161474539|161487731	#N/A	#N/A	GO:0008270	#N/A
3:162506117|162514248	0	0	0	0	493.127	0	810	ENSRNOG00000012175	165245238	165360292	#N/A	#N/A	#N/A	GO:0001816,GO:0003700,GO:0005515,GO:0005667,GO:0005730,GO:0005829,GO:0005886,GO:0006974,GO:0015629,GO:0016477,GO:0030529,GO:0030890,GO:0042493,GO:0043565,GO:0044212,GO:0045944,GO:0050853	K17332|0|rno:311658|Nfatc2; nuclear factor of activated T-cells, cytoplasmic, calcineurin-dependent 2; K17332 nuclear factor of activated T-cells, cytoplasmic 2 (A)
3:165333441|165338806	0	0	0	0	0	191.407	688	#N/A	#N/A	#N/A	#N/A	#N/A	#N/A	#N/A	#N/A
3:172952848|172953267	0	0	0	0	594.394	0	420	ENSRNOG00000017346	177310753	177341547	#N/A	#N/A	#N/A	GO:0001158,GO:0003700,GO:0004674,GO:0005515,GO:0005524,GO:0005634,GO:0005783,GO:0005794,GO:0006355,GO:0006468,GO:0007049,GO:0007399,GO:0008270,GO:0010923,GO:0016020,GO:0030154	#N/A
3:177323402|177324210	0	0	327.157	0	0	325.557	809	#N/A	#N/A	#N/A	#N/A	#N/A	#N/A	#N/A	#N/A
4:1963930|1983538	25.0993	0	6.74869	0	0	0	19609	ENSRNOG00000007131	3959640	4008326	#N/A	#N/A	#N/A	GO:0000416,GO:0001570,GO:0005515,GO:0006281,GO:0010212,GO:0030330,GO:0031398,GO:0035066,GO:0035097,GO:0043542,GO:0045830,GO:0051571,GO:0060261,GO:0060612,GO:0060717	K14972|0|rno:311944|Paxip1; PAX interacting (with transcription-activation domain) protein 1; K14972 PAX-interacting protein 1 (A)
4:3972586|3976284	750.261	404.949	0	570.57	0	267.658	738	#N/A	#N/A	#N/A	#N/A	#N/A	#N/A	#N/A	#N/A
4:5722369|5734607	30.16	0	16.2189	0	0	0	12239	#N/A	#N/A	#N/A	#N/A	#N/A	#N/A	#N/A	#N/A
4:6219912|6222632	429.587	549.159	0	567.425	605.535	483.969	2721	ENSRNOG00000021614	8187751	8255514	#N/A	4:6219912|6222632	#N/A	GO:0002446,GO:0003713,GO:0006306,GO:0007050,GO:0008270,GO:0019899,GO:0030218,GO:0030854,GO:0042119,GO:0042800,GO:0045893,GO:0048384,GO:0051568,GO:0070688,GO:0071300	K09189|0|rno:311968|Kmt2e, Mll5; lysine (K)-specific methyltransferase 2E (EC:2.1.1.43); K09189 histone-lysine N-methyltransferase MLL5 [EC:2.1.1.43] (A)
4:8223840|8239403	3247.46	0	0	0	0	0	682	ENSRNOG00000021614	8187751	8255514	#N/A	#N/A	#N/A	GO:0002446,GO:0003713,GO:0006306,GO:0007050,GO:0008270,GO:0019899,GO:0030218,GO:0030854,GO:0042119,GO:0042800,GO:0045893,GO:0048384,GO:0051568,GO:0070688,GO:0071300	K09189|0|rno:311968|Kmt2e, Mll5; lysine (K)-specific methyltransferase 2E (EC:2.1.1.43); K09189 histone-lysine N-methyltransferase MLL5 [EC:2.1.1.43] (A)
4:8223840|8242710	0	0	2028.49	0	0	2691.43	685	ENSRNOG00000011363	9966891	10002247	#N/A	#N/A	#N/A	GO:0008270,GO:0009395,GO:0016020,GO:0070290	K13985|0|rno:296757|Napepld, NAPE-PLD; N-acyl phosphatidylethanolamine phospholipase D (EC:3.1.4.54); K13985 N-acyl-phosphatidylethanolamine-hydrolysing phospholipase D [EC:3.1.4.54] (A)
4:9981942|9997091	0	278.78	0	0	0	0	1072	ENSRNOG00000043035	10020349	10167023	#N/A	#N/A	#N/A	#N/A	K10279|0|rno:100125363|Fbxl13; F-box and leucine-rich repeat protein 13; K10279 F-box and leucine-rich repeat protein 13 (A)
4:10124291|10138522	0	0	0	0	1582.26	0	284	#N/A	#N/A	#N/A	#N/A	#N/A	#N/A	#N/A	#N/A
4:10225077|10240112	32.7329	0	0	23.3374	0	0	15036	ENSRNOG00000013431	10748745	10809142	#N/A	#N/A	#N/A	GO:0005634	#N/A
4:10775672|10777395	285.482	346.697	0	0	492.341	0	1724	ENSRNOG00000013962	10995234	11610518	#N/A	#N/A	#N/A	GO:0002092,GO:0003094,GO:0004871,GO:0005634,GO:0005770,GO:0005886,GO:0005923,GO:0008285,GO:0010976,GO:0014069,GO:0016301,GO:0016482,GO:0019902,GO:0030159,GO:0030165,GO:0030336,GO:0030425,GO:0031697,GO:0032403,GO:0032516,GO:0032926,GO:0036057,GO:0038180,GO:0043113,GO:0043234,GO:0046332,GO:0048471,GO:0051291,GO:0051898,GO:0060395,GO:0070699,GO:0071850,GO:0072015	K05629|0|rno:113970|Magi2, Acvrinp1, Acvrip1, S-SCAM; membrane associated guanylate kinase, WW and PDZ domain containing 2; K05629 atrophin-1 interacting protein 1 (A)
4:11226653|11227291	0	0	0	0	312.545	0	639	#N/A	#N/A	#N/A	#N/A	#N/A	#N/A	#N/A	#N/A
4:13379425|13387693	0	0	56.0131	0	0	0	8269	ENSRNOG00000057096	13405136	13485883	#N/A	#N/A	#N/A	GO:0003924,GO:0004871,GO:0005525,GO:0005634,GO:0005737,GO:0005813,GO:0005834,GO:0006184,GO:0007049,GO:0007193,GO:0019003,GO:0030496,GO:0031683,GO:0031821,GO:0032794,GO:0045121,GO:0046872,GO:0050805,GO:0051301	K04630|0|ptr:472425|GNAI1; guanine nucleotide binding protein (G protein), alpha inhibiting activity polypeptide 1; K04630 guanine nucleotide-binding protein G(i) subunit alpha (A)
4:13468233|13470497	1500.52	0	0	0	0	0	287	ENSRNOG00000005726	16496895	16669368	#N/A	#N/A	#N/A	GO:0005215,GO:0005509,GO:0005522,GO:0005544,GO:0007010,GO:0008021,GO:0016020,GO:0016080,GO:0017157,GO:0019933,GO:0030054,GO:0030073	K16882|0|rno:56768|Pclo, aczonin; piccolo (presynaptic cytomatrix protein); K16882 protein piccolo (A)
4:16574716|16608452	0	88.1744	0	0	39.2833	0	2542	#N/A	#N/A	#N/A	#N/A	#N/A	#N/A	#N/A	#N/A
4:17032161|17033623	126.155	0	0	0	136.512	495.067	1463	ENSRNOG00000008463	22445414	22586689	#N/A	#N/A	#N/A	#N/A	#N/A
4:22532122|22561809	0	1350.24	1062.93	0	1203.11	1718.82	498	ENSRNOG00000007151	25825567	26419127	#N/A	#N/A	#N/A	GO:0000086,GO:0000308,GO:0004693,GO:0005524,GO:0005634,GO:0005829,GO:0005886,GO:0006468,GO:0030332,GO:0051301,GO:0060828	K08821|0|rno:362316|Cdk14, Pftk1; cyclin-dependent kinase 14 (EC:2.7.11.22); K08821 cyclin-dependent kinase 14 [EC:2.7.11.22] (A)
4:26336094|26341599	649.874	0	0	0	0	0	284	#N/A	#N/A	#N/A	#N/A	#N/A	#N/A	#N/A	#N/A
4:27056189|27071454	0	0	8.66861	0	0	0	15266	ENSRNOG00000005502	27473477	27597206	#N/A	#N/A	#N/A	GO:0008270	K11967|0|rno:368062|Ankib1; ankyrin repeat and IBR domain containing 1; K11967 ankyrin repeat and IBR domain-containing protein 1 (A)
4:27509136|27524886	2600.64	2171.32	1136.3	3059.37	989.349	1739.6	757	ENSRNOG00000005502	27473477	27597206	4:27509136|27524886	4:27509136|27524886	4:27509136|27524886	GO:0008270	K11967|0|rno:368062|Ankib1; ankyrin repeat and IBR domain containing 1; K11967 ankyrin repeat and IBR domain-containing protein 1 (A)
4:27509136|27537918	1757.75	1195.41	1285.54	641.647	855.928	0	875	ENSRNOG00000005502	27473477	27597206	4:27509136|27537918	#N/A	#N/A	GO:0008270	K11967|0|rno:368062|Ankib1; ankyrin repeat and IBR domain containing 1; K11967 ankyrin repeat and IBR domain-containing protein 1 (A)
4:27509136|27563899	838.063	693.93	573.588	478.007	587.401	326.162	1615	ENSRNOG00000009894	28441301	28551784	4:27509136|27563899	4:27509136|27563899	4:27509136|27563899	#N/A	#N/A
4:28488037|28495139	1027.8	0	0	1004.97	0	0	419	ENSRNOG00000009894	28441301	28551784	#N/A	#N/A	#N/A	#N/A	#N/A
4:28488037|28520904	539.07	0	0	0	546.869	0	913	ENSRNOG00000009700	30807879	31121090	#N/A	#N/A	#N/A	GO:0000777,GO:0000922,GO:0003777,GO:0005868,GO:0005874,GO:0008017,GO:0031982,GO:0047496,GO:0048471	K10415|0|rno:29564|Dync1i1, Dnci1, Dncic1; dynein cytoplasmic 1 intermediate chain 1; K10415 dynein intermediate chain, cytosolic (A)
4:30999733|31017624	0	0	0	0	0	274.923	479	ENSRNOG00000007804	33890349	33943211	#N/A	#N/A	#N/A	GO:0001525,GO:0001822,GO:0016021,GO:0016263,GO:0016267,GO:0030154,GO:0046872	K00731|0|rno:65044|C1galt1; core 1 synthase, glycoprotein-N-acetylgalactosamine 3-beta-galactosyltransferase, 1 (EC:2.4.1.122); K00731 glycoprotein-N-acetylgalactosamine 3-beta-galactosyltransferase [EC:2.4.1.122] (A)
4:33929479|33934304	0	0	0	0	275.852	0	905	ENSRNOG00000008524	34282625	34614438	#N/A	#N/A	#N/A	GO:0005515,GO:0005737	#N/A
4:34569949|34602713	2402.51	1250.43	738.271	1566.08	1949.81	2387.65	717	ENSRNOG00000008524	34282625	34614438	4:34569949|34602713	4:34569949|34602713	4:34569949|34602713	GO:0005515,GO:0005737	#N/A
4:34586897|34602713	0	0	0	0	972.071	1281.92	565	ENSRNOG00000008628	34635506	34780193	#N/A	#N/A	#N/A	GO:0000139,GO:0005730,GO:0005795,GO:0005829,GO:0019904,GO:0030054,GO:0030425,GO:0030658,GO:0030667,GO:0030672,GO:0043496,GO:0046928,GO:0048471	#N/A
4:34740521|34761519	2358.95	0	2638.58	3121.51	0	0	652	#N/A	#N/A	#N/A	#N/A	#N/A	#N/A	#N/A	#N/A
4:46272350|46289195	0	13.3052	0	0	0	0	16846	ENSRNOG00000021840	49056010	49333304	#N/A	#N/A	#N/A	GO:0005783	#N/A
4:49201155|49220556	0	0	0	249.529	0	0	1125	ENSRNOG00000021729	51482170	51586881	#N/A	#N/A	#N/A	GO:0001669,GO:0005515,GO:0031514,GO:0060271	#N/A
4:51526731|51582344	0	43.0499	0	0	0	0	3471	ENSRNOG00000021468	54474136	55407922	#N/A	#N/A	#N/A	GO:0001642,GO:0005887,GO:0007196,GO:0007608,GO:0030818,GO:0035249,GO:0042734,GO:0043005,GO:0043025,GO:0045211,GO:0046928,GO:0050966,GO:1901214	K04608|0|mmu:14823|Grm8, A230002O04, Gprc1h, mGluR8; glutamate receptor, metabotropic 8; K04608 metabotropic glutamate receptor 6/7/8 (A)
4:55009241|55011408	0	0	616.946	327.18	0	0	429	ENSRNOG00000008752	57378069	57445341	#N/A	#N/A	#N/A	GO:0001190,GO:0001666,GO:0003700,GO:0005515,GO:0005634,GO:0005667,GO:0005783,GO:0007005,GO:0016021,GO:0030218,GO:0031100,GO:0032355,GO:0032496,GO:0043565,GO:0045944,GO:0051593,GO:0051602	K11831|0|rno:312195|Nrf1, Nfe2l1_retired; nuclear respiratory factor 1; K11831 nuclear respiratory factor 1 (A)
4:57387152|57396104	1606.3	0	0	0	0	0	383	#N/A	#N/A	#N/A	#N/A	#N/A	#N/A	#N/A	#N/A
4:58367537|58373168	0	66.3291	0	0	0	58.4552	5632	#N/A	#N/A	#N/A	#N/A	#N/A	#N/A	#N/A	#N/A
4:58367537|58408977	4.45366	0	0	0	0	0	41441	ENSRNOG00000054514	58693384	58817691	#N/A	#N/A	#N/A	GO:0005737	#N/A
4:58714647|58725647	6202.99	8150.52	7655.74	9628.02	7840.11	7400.64	605	ENSRNOG00000010397	62299044	62376533	4:58714647|58725647	4:58714647|58725647	4:58714647|58725647	GO:0004181,GO:0005737,GO:0006508,GO:0008270	#N/A
4:62315438|62357184	0	0	0	108.47	0	0	1941	ENSRNOG00000012826	64869026	64981384	#N/A	#N/A	#N/A	GO:0002062,GO:0003700,GO:0005634,GO:0005789,GO:0006888,GO:0006986,GO:0016021,GO:0034976,GO:0035497,GO:0043565,GO:0045893	K09048|0|rno:362339|Creb3l2, Ra69, SCIRR69; cAMP responsive element binding protein 3-like 2; K09048 cyclic AMP-responsive element-binding protein 3 (A)
4:64889575|64899587	0	0	0	387.736	0	0	724	#N/A	#N/A	#N/A	#N/A	#N/A	#N/A	#N/A	#N/A
4:65585304|65613754	0	13.1301	0	12.3335	0	0	28451	#N/A	#N/A	#N/A	#N/A	#N/A	#N/A	#N/A	#N/A
4:65598100|65613754	0	0	0	0	0	25.2356	15655	ENSRNOG00000013729	65834035	65962539	#N/A	#N/A	#N/A	GO:0016021	#N/A
4:65875765|65897296	0	0	0	0	0	171.618	1151	ENSRNOG00000005564	66165845	66233230	#N/A	#N/A	#N/A	GO:0005730	K17492|0|rno:312248|Ubn2, RGD1310722; ubinuclein 2; K17492 ubinuclein (A)
4:66172555|66180964	0	0	0	0	0	3714.27	195	ENSRNOG00000005564	66165845	66233230	#N/A	#N/A	#N/A	GO:0005730	K17492|0|rno:312248|Ubn2, RGD1310722; ubinuclein 2; K17492 ubinuclein (A)
4:66172555|66200637	0	0	0	0	600.35	0	998	ENSRNOG00000007034	66445266	66624912	#N/A	#N/A	#N/A	GO:0000122,GO:0001102,GO:0001105,GO:0003677,GO:0003714,GO:0004674,GO:0005524,GO:0005737,GO:0005813,GO:0006978,GO:0007224,GO:0007628,GO:0008284,GO:0009952,GO:0010842,GO:0016605,GO:0018105,GO:0018107,GO:0030182,GO:0030511,GO:0030514,GO:0031965,GO:0032092,GO:0042771,GO:0043388,GO:0043524,GO:0045766,GO:0045944,GO:0046330,GO:0046332,GO:0046790,GO:0048596,GO:0050882,GO:0051091,GO:0060059,GO:0060235,GO:…	K08826|0|rno:362342|Hipk2; homeodomain interacting protein kinase 2 (EC:2.7.11.1); K08826 homeodomain interacting protein kinase [EC:2.7.11.1] (A)
4:66463926|66473208	59.6459	56.3387	0	0	21.5142	0	9283	ENSRNOG00000010957	67396192	67520356	#N/A	#N/A	#N/A	GO:0000186,GO:0004709,GO:0005509,GO:0005524,GO:0005634,GO:0005737,GO:0005886,GO:0010628,GO:0031434,GO:0033138,GO:0043005,GO:0043434,GO:0043524,GO:0046982,GO:0051291,GO:0051591,GO:0070374,GO:0070849,GO:0071277	K04365|0|rno:114486|Braf; B-Raf proto-oncogene, serine/threonine kinase; K04365 B-Raf proto-oncogene serine/threonine-protein kinase [EC:2.7.11.1] (A)
4:67399951|67428261	0	0	0	330.649	0	0	849	ENSRNOG00000005310	77211692	77280250	#N/A	#N/A	#N/A	GO:0004842,GO:0006513,GO:0006915,GO:0008283,GO:0009887,GO:0019005,GO:0019048,GO:0031146,GO:0031625	K03347|0|tgu:100223849|CUL1; cullin 1; K03347 cullin 1 (A)
4:77219610|77235733	26.7086	13.901	0	0	6.19314	20.418	16124	ENSRNOG00000009970	79934887	79989572	#N/A	#N/A	#N/A	GO:0005737,GO:0006917,GO:0007605,GO:0008285,GO:0060113,GO:2001244	#N/A
4:79954598|79956766	0	0	451.655	0	1704.07	0	293	ENSRNOG00000027026	82836260	83137527	#N/A	#N/A	#N/A	GO:0000122,GO:0003676,GO:0003714,GO:0017053,GO:0046872	#N/A
4:82881524|82963799	0	830.146	0	0	0	0	270	ENSRNOG00000009411	84194347	84454500	#N/A	#N/A	#N/A	GO:0005096,GO:0005622,GO:0016020,GO:0035556,GO:0043547,GO:0045202,GO:0046872	#N/A
4:84350150|84376531	504.274	0	0	0	0	404.778	488	ENSRNOG00000011530	85427555	85532238	#N/A	#N/A	#N/A	#N/A	#N/A
4:85481108|85484856	0	0	0	0	319.036	0	313	#N/A	#N/A	#N/A	#N/A	#N/A	#N/A	#N/A	#N/A
4:86283868|86367958	3.65803	0	0	0	0	0	84091	ENSRNOG00000013809	87088759	87111025	#N/A	#N/A	#N/A	#N/A	K10470|0|rno:312372|Kbtbd2; kelch repeat and BTB (POZ) domain containing 2; K10470 kelch repeat and BTB domain-containing protein 2 (A)
4:87090604|87100468	0	0	0	508.552	0	0	1518	#N/A	#N/A	#N/A	#N/A	#N/A	#N/A	#N/A	#N/A
4:89559989|89649836	0	0	6.62794	0	1.66712	0	89848	ENSRNOG00000060808	89960530	90140579	#N/A	#N/A	#N/A	#N/A	#N/A
4:89997604|89999422	0	0	0	77.1635	0	0	1819	#N/A	#N/A	#N/A	#N/A	#N/A	#N/A	#N/A	#N/A
4:91373941|91377186	0	0	0	216.205	0	0	3246	ENSRNOG00000006174	94696965	95442778	#N/A	#N/A	#N/A	GO:0004970,GO:0005234,GO:0006811,GO:0008328,GO:0010975,GO:0014069,GO:0030054,GO:0030165,GO:0034613,GO:0035235,GO:0035249,GO:0043197,GO:0043523,GO:0045211,GO:0060079,GO:0060134,GO:0097110	K05207|0|mmu:14804|Grid2, B230104L07Rik, GluD2, GluRdelta2, Lc, Lc<J>, MMS10-AC, Ms10ac, cpr, ho, nmf408, tpr; glutamate receptor, ionotropic, delta 2; K05207 glutamate receptor delta-2 subunit (A)
4:94696992|94715691	626.491	0	673.804	0	0	0	491	ENSRNOG00000023679	96659084	96812263	#N/A	#N/A	#N/A	GO:0000278,GO:0000976,GO:0005634,GO:0008168,GO:0016575,GO:0045892,GO:0046872,GO:0051567,GO:0070491	#N/A
4:96732982|96745521	0	0	0	0	125.608	0	795	ENSRNOG00000023679	96659084	96812263	#N/A	#N/A	#N/A	GO:0000278,GO:0000976,GO:0005634,GO:0008168,GO:0016575,GO:0045892,GO:0046872,GO:0051567,GO:0070491	#N/A
4:96732982|96787475	0	0	0	0	121.778	0	1230	ENSRNOG00000023679	96659084	96812263	#N/A	#N/A	#N/A	GO:0000278,GO:0000976,GO:0005634,GO:0008168,GO:0016575,GO:0045892,GO:0046872,GO:0051567,GO:0070491	#N/A
4:96739878|96745521	0	0	0	0	309.159	0	323	ENSRNOG00000023679	96659084	96812263	#N/A	#N/A	#N/A	GO:0000278,GO:0000976,GO:0005634,GO:0008168,GO:0016575,GO:0045892,GO:0046872,GO:0051567,GO:0070491	#N/A
4:96739878|96787475	0	197.132	0	0	0	0	758	ENSRNOG00000006508	98976550	98995590	#N/A	#N/A	#N/A	GO:0009071,GO:0009088,GO:0016311,GO:0016829,GO:0030170,GO:0046360,GO:0070905	#N/A
4:98988352|98989621	0	0	0	3831.68	0	2459.69	348	ENSRNOG00000010284	99937558	99999902	#N/A	#N/A	#N/A	GO:0006486,GO:0030173,GO:0047291	K03370|0|rno:83505|St3gal5, Siat9; ST3 beta-galactoside alpha-2,3-sialyltransferase 5 (EC:2.4.99.9); K03370 lactosylceramide alpha-2,3-sialyltransferase (sialyltransferase 9) [EC:2.4.99.9] (A)
4:99970321|99980034	1327.8	4300.04	1745.43	0	1197.34	1105.29	417	#N/A	#N/A	#N/A	4:99970321|99980034	#N/A	#N/A	#N/A	#N/A
4:104053495|104066797	0	0	0	10.551	0	0	13303	#N/A	#N/A	#N/A	#N/A	#N/A	#N/A	#N/A	#N/A
4:104064678|104066797	0	0	0	0	0	62.1169	2120	ENSRNOG00000006888	112662609	112699711	#N/A	#N/A	#N/A	GO:0003677,GO:0003700,GO:0005634,GO:0006355	K09061|0|rno:312474|Gcfc2, RGD1304792; GC-rich sequence DNA-binding factor 2; K09061 GC-rich sequence DNA-binding factor (A)
4:112681720|112698246	0	0	0	0	0	218.569	1205	ENSRNOG00000011387	115066309	115157263	#N/A	#N/A	#N/A	GO:0001939,GO:0001940,GO:0005737,GO:0006493,GO:0044727,GO:0045944,GO:0055114,GO:0070579,GO:0080111,GO:0080182	#N/A
4:115104274|115106428	171.289	0	122.817	0	0	0	2155	ENSRNOG00000022343	117371659	117472198	#N/A	#N/A	#N/A	GO:0001678,GO:0001736,GO:0005814,GO:0006629,GO:0007286,GO:0007605,GO:0016197,GO:0019722,GO:0030728,GO:0036064,GO:0040015,GO:0042384,GO:0042632,GO:0043066,GO:0045598,GO:0046548,GO:0050673,GO:0051393,GO:0051492,GO:0060122	K16741|0|rno:297408|Alms1; Alstrom syndrome 1; K16741 alstrom syndrome protein 1 (A)
4:117422680|117446827	977.565	435.299	841.112	706.262	528.91	523.125	1888	#N/A	#N/A	#N/A	4:117422680|117446827	4:117422680|117446827	4:117422680|117446827	#N/A	#N/A
4:125604858|125608692	0	0	0	0	0	34.3384	3835	ENSRNOG00000022060	125687307	125958112	#N/A	#N/A	#N/A	GO:0005524,GO:0005634,GO:0005737,GO:0005886,GO:0005923,GO:0010765,GO:0033137,GO:0042995,GO:0051393,GO:0070373,GO:2000651	K05631|0|mmu:14924|Magi1, AIP3, BAP1, Baiap1, Gukmi1, MAGI1c, Magi-1, TNRC19, WWP3, mKIAA4129; membrane associated guanylate kinase, WW and PDZ domain containing 1; K05631 atrophin-1 interacting protein 3 (BAI1-associated protein 1) (A)
4:125762257|125789911	510.551	0	0	0	0	0	1205	#N/A	#N/A	#N/A	#N/A	#N/A	#N/A	#N/A	#N/A
4:131366412|131382968	0	18.0499	0	0	0	0	16557	#N/A	#N/A	#N/A	#N/A	#N/A	#N/A	#N/A	#N/A
4:132075419|132114473	7.87625	0	0	3.59391	0	0	39055	#N/A	#N/A	#N/A	#N/A	#N/A	#N/A	#N/A	#N/A
4:132450842|132454250	0	0	0	0	29.2925	0	3409	#N/A	#N/A	#N/A	#N/A	#N/A	#N/A	#N/A	#N/A
4:132533289|132535513	110.6	0	178.429	504.666	291.721	147.964	2225	#N/A	#N/A	#N/A	#N/A	4:132533289|132535513	#N/A	#N/A	#N/A
4:132534982|132535513	0	702.191	0	0	0	0	532	ENSRNOG00000005433	133037014	133131953	#N/A	#N/A	#N/A	GO:0005730,GO:0005737,GO:0015030,GO:0022618,GO:0043065,GO:2000233	K14764|0|rno:297483|Shq1, RGD1310610; SHQ1, H/ACA ribonucleoprotein assembly factor; K14764 protein SHQ1 (A)
4:133073964|133094100	406.529	1810.23	728.717	463.746	1209.74	725.154	454	ENSRNOG00000005433	133037014	133131953	4:133073964|133094100	4:133073964|133094100	4:133073964|133094100	GO:0005730,GO:0005737,GO:0015030,GO:0022618,GO:0043065,GO:2000233	K14764|0|rno:297483|Shq1, RGD1310610; SHQ1, H/ACA ribonucleoprotein assembly factor; K14764 protein SHQ1 (A)
4:133073964|133112238	0	0	0	0	143.681	0	695	ENSRNOG00000057556	133717139	133951264	#N/A	#N/A	#N/A	GO:0004842,GO:0005515,GO:0007528,GO:0008270,GO:0016567,GO:0031594	K15682|0|rno:312607|Pdzrn3; PDZ domain containing RING finger 3; K15682 ligand of Numb protein X 3/4 (A)
4:133741680|133744948	0	667.082	0	0	0	0	336	ENSRNOG00000011791	148199102	148268405	#N/A	#N/A	#N/A	GO:0008270	K12163|0|rno:286998|Zfand4, Anubl1, Rsd7; zinc finger, AN1-type domain 4; K12163 AN1-type zinc finger and ubiquitin domain-containing protein 1 (A)
4:148256642|148258399	149.93	0	107.502	0	0	0	1231	#N/A	#N/A	#N/A	#N/A	#N/A	#N/A	#N/A	#N/A
4:151118221|151123637	124.928	82.7541	109.933	297.977	211.994	230.946	5417	#N/A	#N/A	#N/A	4:151118221|151123637	4:151118221|151123637	4:151118221|151123637	#N/A	#N/A
4:151118221|151124504	29.3705	0	0	0	0	0	6284	ENSRNOG00000009264	152087379	152380184	#N/A	#N/A	#N/A	GO:0005794,GO:0007252,GO:0008385,GO:0015031,GO:0016020,GO:0017137,GO:0030165,GO:0042147	K16072|0|mmu:111173|Erc1, 4930404L01Rik, 5033405M01Rik, 9630025C19Rik, B430107L16Rik, CAST2, ELKS, RAB6IP2A, RAB6IP2B, Rab6ip2, mKIAA1081; ELKS/RAB6-interacting/CAST family member 1; K16072 ELKS/RAB6-interacting/CAST family member 1 (A)
4:152355108|152355930	373.763	0	0	0	0	0	823	ENSRNOG00000010591	152892388	152972201	#N/A	#N/A	#N/A	GO:0003677,GO:0003682,GO:0005737,GO:0008168,GO:0008270,GO:0016706,GO:0019907,GO:0032259,GO:0045893,GO:0055114	K11446|0|rno:312678|Kdm5a, Jarid1a; lysine (K)-specific demethylase 5A; K11446 histone demethylase JARID1 [EC:1.14.11.-] (A)
4:152921913|152925673	3031.49	4547.76	0	3458.15	2605	3244.49	345	ENSRNOG00000011566	153217782	153322564	#N/A	4:152921913|152925673	#N/A	GO:0001842,GO:0001843,GO:0005719,GO:0007338,GO:0043044,GO:0060122,GO:0090102,GO:0090537,GO:0097194	#N/A
4:153284052|153289843	0	0	0	0	461.594	0	649	ENSRNOG00000023561	158224000	158576978	#N/A	#N/A	#N/A	GO:0005229,GO:0005515,GO:0005634,GO:0005886,GO:0006821,GO:0034220,GO:0034707	#N/A
4:158334034|158360021	4519.35	0	4076.67	3991.29	0	0	422	#N/A	#N/A	#N/A	#N/A	#N/A	#N/A	#N/A	#N/A
4:158856866|158891831	0	0	0	0	0	7.53234	34966	ENSRNOG00000005767	161637892	161658519	#N/A	#N/A	#N/A	GO:0001701,GO:0001843,GO:0005576,GO:0005634,GO:0005886,GO:0007420,GO:0008277,GO:0021914,GO:0021953,GO:0030991,GO:0031076,GO:0035085,GO:0035091,GO:0042733,GO:0048702,GO:0060434,GO:0060831,GO:0072372	#N/A
4:161652798|161658514	0	0	1181.56	0	0	0	392	ENSRNOG00000006338	168194927	168323751	#N/A	#N/A	#N/A	GO:0001843,GO:0001947,GO:0002053,GO:0005041,GO:0005109,GO:0005769,GO:0005783,GO:0005901,GO:0007204,GO:0007268,GO:0009880,GO:0009986,GO:0014029,GO:0016021,GO:0016337,GO:0017147,GO:0019210,GO:0019534,GO:0021587,GO:0021794,GO:0021795,GO:0021861,GO:0021874,GO:0021943,GO:0030901,GO:0030917,GO:0031410,GO:0034185,GO:0034392,GO:0035115,GO:0035116,GO:0035261,GO:0036342,GO:0042074,GO:0042475,GO:0042733,GO:…	K03068|0|ecb:100063409|LRP6; low density lipoprotein receptor-related protein 6; K03068 low density lipoprotein receptor-related protein 5/6 (A)
4:168219620|168221653	4299.09	4680.82	3029.36	3213.07	2887.47	3490.52	415	ENSRNOG00000006338	168194927	168323751	4:168219620|168221653	4:168219620|168221653	4:168219620|168221653	GO:0001843,GO:0001947,GO:0002053,GO:0005041,GO:0005109,GO:0005769,GO:0005783,GO:0005901,GO:0007204,GO:0007268,GO:0009880,GO:0009986,GO:0014029,GO:0016021,GO:0016337,GO:0017147,GO:0019210,GO:0019534,GO:0021587,GO:0021794,GO:0021795,GO:0021861,GO:0021874,GO:0021943,GO:0030901,GO:0030917,GO:0031410,GO:0034185,GO:0034392,GO:0035115,GO:0035116,GO:0035261,GO:0036342,GO:0042074,GO:0042475,GO:0042733,GO:…	K03068|0|ecb:100063409|LRP6; low density lipoprotein receptor-related protein 6; K03068 low density lipoprotein receptor-related protein 5/6 (A)
4:168296980|168297373	936.874	1896.27	3526.69	2315.59	2027.58	1169.82	394	#N/A	#N/A	#N/A	4:168296980|168297373	4:168296980|168297373	4:168296980|168297373	#N/A	#N/A
4:168499186|168517342	57.6012	78.1819	25.5093	61.843	38.498	25.3846	18157	#N/A	#N/A	#N/A	4:168499186|168517342	4:168499186|168517342	4:168499186|168517342	#N/A	#N/A
4:168514863|168517342	893.053	873.662	933.816	820.655	1087.17	982.349	2480	ENSRNOG00000007570	171748273	171826409	4:168514863|168517342	4:168514863|168517342	4:168514863|168517342	GO:0004139,GO:0005737,GO:0009264,GO:0046121	K01619|0|rno:690945|Dera, Dera-ps1; deoxyribose-phosphate aldolase (putative); K01619 deoxyribose-phosphate aldolase [EC:4.1.2.4] (A)
4:171770056|171787877	0	0	0	2431.99	0	0	606	ENSRNOG00000027869	178066165	178441547	#N/A	#N/A	#N/A	GO:0001701,GO:0003700,GO:0005634,GO:0021953,GO:0032332,GO:0044212,GO:0045165,GO:0045892,GO:0045944,GO:0046982,GO:0048709,GO:0060164,GO:0061036,GO:0071560,GO:2000741	K09269|0|rno:140587|Sox5, Sox5l1; SRY (sex determining region Y)-box 5; K09269 transcription factor SOX5/6/13 (SOX group D) (A)
4:178349959|178389965	0	0	0	0	338.12	0	443	ENSRNOG00000001828	181027212	181089740	#N/A	#N/A	#N/A	GO:0000287,GO:0003779,GO:0004674,GO:0005524,GO:0005730,GO:0005737,GO:0005886,GO:0006468,GO:0007243,GO:0015629,GO:0051128	K08790|0|rno:691337|Stk38l, RGD1564793; serine/threonine kinase 38 like (EC:2.7.11.1); K08790 serine/threonine kinase 38 [EC:2.7.11.1] (A)
4:181084623|181086175	79.2291	0	0	0	0	0	1553	ENSRNOG00000049378	183476093	183544850	#N/A	#N/A	#N/A	GO:0016021,GO:0017112	#N/A
4:183498456|183537970	0	0	0	0	0	221.618	39515	#N/A	#N/A	#N/A	#N/A	#N/A	#N/A	#N/A	#N/A
4:184195264|184224636	358.158	386.627	301.857	200.699	209.079	212.957	29373	#N/A	#N/A	#N/A	4:184195264|184224636	4:184195264|184224636	4:184195264|184224636	#N/A	#N/A
5:2257913|2314821	22.702	11.8157	10.4642	7.3992	0	0	56909	#N/A	#N/A	#N/A	5:2257913|2314821	#N/A	#N/A	#N/A	#N/A
5:3399514|3406228	0	0	0	0	0	39.222	6715	ENSRNOG00000007590	4373626	4513142	#N/A	#N/A	#N/A	GO:0000132,GO:0001656,GO:0001658,GO:0003151,GO:0003723,GO:0004725,GO:0005515,GO:0005634,GO:0005737,GO:0006302,GO:0007389,GO:0007501,GO:0010212,GO:0014706,GO:0016576,GO:0016925,GO:0032993,GO:0034613,GO:0035088,GO:0035909,GO:0042473,GO:0042474,GO:0043234,GO:0045664,GO:0045739,GO:0045747,GO:0045944,GO:0046872,GO:0048665,GO:0048704,GO:0048752,GO:0050679,GO:0060037,GO:0060487,GO:0071600,GO:0072513,GO:…	K15616|0|cge:100772860|Eya1; eyes absent homolog 1 (Drosophila); K15616 eyes absent homolog 1 [EC:3.1.3.48] (A)
5:4424816|4449569	0	0	1071.54	0	909.64	0	494	ENSRNOG00000005391	7627771	7941822	#N/A	#N/A	#N/A	GO:0005543,GO:0007186,GO:0030675,GO:0030676,GO:0032855	K17588|0|cge:100764966|Prex2; phosphatidylinositol-3,4,5-trisphosphate-dependent Rac exchange factor 2; K17588 phosphatidylinositol 3,4,5-trisphosphate-dependent Rac exchanger 2 protein (A)
5:7725207|7780390	0	0	71.0333	0	0	0	1863	ENSRNOG00000005391	7627771	7941822	#N/A	#N/A	#N/A	GO:0005543,GO:0007186,GO:0030675,GO:0030676,GO:0032855	K17588|0|cge:100764966|Prex2; phosphatidylinositol-3,4,5-trisphosphate-dependent Rac exchange factor 2; K17588 phosphatidylinositol 3,4,5-trisphosphate-dependent Rac exchanger 2 protein (A)
5:7777226|7780390	0	0	381.369	0	0	0	347	ENSRNOG00000021718	8761293	8864578	#N/A	#N/A	#N/A	GO:0000922,GO:0005515,GO:0005737,GO:0005813,GO:0005874,GO:0032467	K16771|0|rno:362472|Cspp1, RGD1307055; centrosome and spindle pole associated protein 1; K16771 centrosome and spindle pole-associated protein 1 (A)
5:8794167|8810643	0	0	0	714.666	0	0	491	#N/A	#N/A	#N/A	#N/A	#N/A	#N/A	#N/A	#N/A
5:15001054|15005143	0	36.5345	80.8894	0	0	32.1975	4090	ENSRNOG00000009137	19284548	19311088	#N/A	#N/A	#N/A	GO:0005634,GO:0005783,GO:0005794,GO:0005829	#N/A
5:19298250|19306800	0	0	0	0	0	481.785	410	#N/A	#N/A	#N/A	#N/A	#N/A	#N/A	#N/A	#N/A
5:21830878|21867924	8.30316	0	0	0	0	0	37047	ENSRNOG00000006689	21830882	21950696	#N/A	#N/A	#N/A	GO:0001501,GO:0001701,GO:0003007,GO:0003677,GO:0003682,GO:0004386,GO:0005515,GO:0005524,GO:0005730,GO:0005737,GO:0005813,GO:0006333,GO:0006355,GO:0006364,GO:0007051,GO:0007417,GO:0007512,GO:0007605,GO:0007628,GO:0008015,GO:0016568,GO:0016581,GO:0021545,GO:0030217,GO:0030540,GO:0035116,GO:0040018,GO:0043584,GO:0045111,GO:0046872,GO:0048752,GO:0048844,GO:0050890,GO:0051297,GO:0060021,GO:0060041,GO:…	K14437|0|rno:312974|Chd7; chromodomain helicase DNA binding protein 7; K14437 chromodomain-helicase-DNA-binding protein 7 [EC:3.6.4.12] (A)
5:21867503|21895382	0	0	481.802	0	0	0	824	ENSRNOG00000006689	21830882	21950696	#N/A	#N/A	#N/A	GO:0001501,GO:0001701,GO:0003007,GO:0003677,GO:0003682,GO:0004386,GO:0005515,GO:0005524,GO:0005730,GO:0005737,GO:0005813,GO:0006333,GO:0006355,GO:0006364,GO:0007051,GO:0007417,GO:0007512,GO:0007605,GO:0007628,GO:0008015,GO:0016568,GO:0016581,GO:0021545,GO:0030217,GO:0030540,GO:0035116,GO:0040018,GO:0043584,GO:0045111,GO:0046872,GO:0048752,GO:0048844,GO:0050890,GO:0051297,GO:0060021,GO:0060041,GO:…	K14437|0|rno:312974|Chd7; chromodomain helicase DNA binding protein 7; K14437 chromodomain-helicase-DNA-binding protein 7 [EC:3.6.4.12] (A)
5:21884147|21895382	0	2601.95	1152.17	1222.04	1738.83	2620.66	402	#N/A	#N/A	#N/A	#N/A	5:21884147|21895382	#N/A	#N/A	#N/A
5:22234017|22244463	11.7778	0	0	0	0	0	10447	ENSRNOG00000006919	22380334	22578297	#N/A	#N/A	#N/A	GO:0005215,GO:0005794,GO:0005802,GO:0006810,GO:0007040,GO:0030136,GO:0031901,GO:0080025	#N/A
5:22551235|22556588	0	0	0	0	0	379.504	347	ENSRNOG00000039949	25146949	25214376	#N/A	#N/A	#N/A	GO:0000724,GO:0003677,GO:0004386,GO:0005524,GO:0005634,GO:0006200,GO:0010212,GO:0015616,GO:0042493	K10877|0|rno:313063|Rad54b, Fsbp, RGD1306507; RAD54 homolog B (S. cerevisiae); K10877 DNA repair and recombination protein RAD54B [EC:3.6.4.-] (A)
5:25181562|25196901	0	0	123.217	0	0	0	1074	ENSRNOG00000039949	25146949	25214376	#N/A	#N/A	#N/A	GO:0000724,GO:0003677,GO:0004386,GO:0005524,GO:0005634,GO:0006200,GO:0010212,GO:0015616,GO:0042493	K10877|0|rno:313063|Rad54b, Fsbp, RGD1306507; RAD54 homolog B (S. cerevisiae); K10877 DNA repair and recombination protein RAD54B [EC:3.6.4.-] (A)
5:25181562|25211072	83.4755	0	0	0	90.3286	0	2211	ENSRNOG00000006096	27986663	28164326	#N/A	#N/A	#N/A	GO:0001696,GO:0005254,GO:0005768,GO:0006821,GO:0008272,GO:0015106,GO:0015116,GO:0015301,GO:0015701,GO:0016021,GO:0016323,GO:0019531,GO:0019532,GO:0034220	K13962|0|mmu:208890|Slc26a7; solute carrier family 26, member 7; K13962 solute carrier family 26 (anion exchange transporter), member 7 (A)
5:28049976|28063547	0	0	1664.59	0	0	0	318	ENSRNOG00000009389	29838747	29870735	#N/A	#N/A	#N/A	GO:0001961,GO:0002827,GO:0004674,GO:0004715,GO:0005524,GO:0005737,GO:0006468,GO:0030274,GO:0031398,GO:0031663,GO:0032722,GO:0032729,GO:0032743,GO:0032755,GO:0032760,GO:0033091,GO:0034134,GO:0034142,GO:0042803,GO:0043065,GO:0043123,GO:0043281,GO:0043330,GO:0045627,GO:0046330,GO:0046641,GO:0050700,GO:0050830,GO:0050852,GO:0051092,GO:0070374,GO:0070427,GO:0070431,GO:0070555,GO:0070671,GO:0070673,GO:…	K08846|0|rno:362491|Ripk2; receptor-interacting serine-threonine kinase 2 (EC:2.7.11.1); K08846 receptor-interacting serine/threonine-protein kinase 2 [EC:2.7.11.1] (A)
5:29851601|29865341	271.418	0	0	0	0	0	680	ENSRNOG00000006084	33097654	33507467	#N/A	#N/A	#N/A	GO:0001750,GO:0005222,GO:0005223,GO:0005249,GO:0005515,GO:0005887,GO:0007601,GO:0007603,GO:0009187,GO:0030553,GO:0042391,GO:0071805	K04953|0|rno:500418|Cngb3, Cng6, RGD1565364; cyclic nucleotide gated channel beta 3; K04953 cyclic nucleotide gated channel beta 3 (A)
5:33341683|33369956	0	0	0	0	0	543.043	970	ENSRNOG00000006084	33097654	33507467	#N/A	#N/A	#N/A	GO:0001750,GO:0005222,GO:0005223,GO:0005249,GO:0005515,GO:0005887,GO:0007601,GO:0007603,GO:0009187,GO:0030553,GO:0042391,GO:0071805	K04953|0|rno:500418|Cngb3, Cng6, RGD1565364; cyclic nucleotide gated channel beta 3; K04953 cyclic nucleotide gated channel beta 3 (A)
5:33435933|33482982	0	0	0	608.939	0	0	461	ENSRNOG00000009974	36024649	36056669	#N/A	#N/A	#N/A	GO:0004395,GO:0005759,GO:0006071,GO:0006744,GO:0008425,GO:0008689,GO:0032259	K00591|0|mmu:230027|Coq3, 4732433J24, C77934; coenzyme Q3 homolog, methyltransferase (yeast) (EC:2.1.1.114 2.1.1.64 2.1.1.222); K00591 polyprenyldihydroxybenzoate methyltransferase / 3-demethylubiquinol 3-O-methyltransferase [EC:2.1.1.114 2.1.1.64] (A)
5:36040325|36046665	3373.76	5543.23	7470.52	5999.27	5556.63	5841	620	ENSRNOG00000009974	36024649	36056669	5:36040325|36046665	5:36040325|36046665	5:36040325|36046665	GO:0004395,GO:0005759,GO:0006071,GO:0006744,GO:0008425,GO:0008689,GO:0032259	K00591|0|mmu:230027|Coq3, 4732433J24, C77934; coenzyme Q3 homolog, methyltransferase (yeast) (EC:2.1.1.114 2.1.1.64 2.1.1.222); K00591 polyprenyldihydroxybenzoate methyltransferase / 3-demethylubiquinol 3-O-methyltransferase [EC:2.1.1.114 2.1.1.64] (A)
5:36040325|36054615	0	0	0	0	1024.19	1519.48	780	ENSRNOG00000008626	40844998	40867023	#N/A	#N/A	#N/A	GO:0000139,GO:0004569,GO:0016021	K15538|0|rno:140808|Manea, Enman; mannosidase, endo-alpha (EC:3.2.1.130); K15538 glycoprotein endo-alpha-1,2-mannosidase [EC:3.2.1.130] (A)
5:40847502|40856420	839.883	828.729	1016.22	1137.73	426.016	898.894	1172	ENSRNOG00000007867	48561339	48779207	5:40847502|40856420	5:40847502|40856420	5:40847502|40856420	GO:0004484,GO:0004651,GO:0004725,GO:0005525,GO:0005634,GO:0006370,GO:0008138,GO:0035335	K13917|0|rno:313131|Rngtt; RNA guanylyltransferase and 5'-phosphatase (EC:2.7.7.50); K13917 mRNA-capping enzyme [EC:2.7.7.50 3.6.1.-] (A)
5:48607352|48636636	0	0	0	0	903.695	0	442	ENSRNOG00000031031	50282084	50362344	#N/A	#N/A	#N/A	GO:0001077,GO:0003677,GO:0005634,GO:0008134,GO:0045944,GO:0046872	#N/A
5:50318351|50323609	81.8882	0	0	0	0	0	5259	#N/A	#N/A	#N/A	#N/A	#N/A	#N/A	#N/A	#N/A
5:57206092|57226959	0	0	12.6831	0	0	0	20868	ENSRNOG00000009015	57291156	57348720	#N/A	#N/A	#N/A	GO:0000122,GO:0003677,GO:0003700,GO:0005515,GO:0005634,GO:0008270,GO:0016874,GO:0045347	K12236|0|rno:313166|Nfx1; nuclear transcription factor, X-box binding 1 (EC:6.3.2.-); K12236 transcriptional repressor NF-X1 [EC:6.3.2.-] (A)
5:57335882|57336829	1210.26	0	0	920.396	654.808	863.527	305	ENSRNOG00000052087	57534695	57632182	#N/A	5:57335882|57336829	#N/A	#N/A	#N/A
5:57550624|57560239	0	424.506	0	0	0	0	528	ENSRNOG00000009930	58461759	58469399	#N/A	#N/A	#N/A	GO:0005515,GO:0005789,GO:0006506,GO:0016021,GO:0016780	K05288|0|rno:313341|Pigo; phosphatidylinositol glycan anchor biosynthesis, class O; K05288 phosphatidylinositol glycan, class O (A)
5:58467569|58467992	3443.36	1393.9	2222.04	1571.2	558.908	1474.12	268	ENSRNOG00000021704	58752879	58831028	5:58467569|58467992	5:58467569|58467992	5:58467569|58467992	GO:0000287,GO:0001669,GO:0004012,GO:0005524,GO:0006812,GO:0007030,GO:0015914,GO:0016021,GO:0019829	#N/A
5:58792581|58794404	972.671	0	0	0	0	0	253	#N/A	#N/A	#N/A	#N/A	#N/A	#N/A	#N/A	#N/A
5:59170645|59171383	416.248	404.401	0	0	135.126	0	739	ENSRNOG00000013956	59607476	59647633	#N/A	#N/A	#N/A	GO:0005515,GO:0007286,GO:0008270,GO:0008584,GO:0036126	#N/A
5:59614317|59620038	0	0	0	0	954.06	0	314	ENSRNOG00000009266	62071346	62094633	#N/A	#N/A	#N/A	GO:0000082,GO:0000084,GO:0001944,GO:0005634,GO:0021591,GO:0042127,GO:0048839,GO:0060021	K18647|4.73569e-101|rno:170724|Anp32b, PAL31; acidic (leucine-rich) nuclear phosphoprotein 32 family, member B; K18647 acidic leucine-rich nuclear phosphoprotein 32 family member B (A)
5:62081720|62093458	617.862	0	569.591	0	0	0	697	ENSRNOG00000008431	62276100	62621737	#N/A	#N/A	#N/A	GO:0004965,GO:0005515,GO:0005737,GO:0005886,GO:0007214,GO:0016021,GO:0030054,GO:0043005,GO:0045211	K04615|0|mmu:242425|Gabbr2, GABABR2, Gb2, Gm425, Gpr51; gamma-aminobutyric acid (GABA) B receptor, 2; K04615 gamma-aminobutyric acid type B receptor (A)
5:62334094|62357362	0	0	666.116	0	0	0	596	ENSRNOG00000008034	64326733	64412523	#N/A	#N/A	#N/A	GO:0005886,GO:0007275,GO:0016021	#N/A
5:64346707|64358597	0	0	727.115	385.605	274.336	0	364	ENSRNOG00000018126	69857771	69983015	#N/A	#N/A	#N/A	GO:0002790,GO:0005524,GO:0005548,GO:0005794,GO:0005887,GO:0006200,GO:0006497,GO:0006911,GO:0007040,GO:0007186,GO:0007584,GO:0008203,GO:0008509,GO:0009986,GO:0010875,GO:0016197,GO:0017127,GO:0019905,GO:0030819,GO:0031267,GO:0032367,GO:0032489,GO:0033700,GO:0034186,GO:0034188,GO:0034364,GO:0034380,GO:0034616,GO:0038027,GO:0042493,GO:0042626,GO:0042632,GO:0043691,GO:0045121,GO:0045332,GO:0045335,GO:…	K05641|0|mmu:11303|Abca1, ABC-1, Abc1; ATP-binding cassette, sub-family A (ABC1), member 1; K05641 ATP-binding cassette, subfamily A (ABC1), member 1 (A)
5:69951194|69966907	2243.58	0	0	0	0	0	521	#N/A	#N/A	#N/A	#N/A	#N/A	#N/A	#N/A	#N/A
5:70075311|70085219	0	0	0	0	15.1163	0	9909	ENSRNOG00000026271	73918747	73986373	#N/A	#N/A	#N/A	GO:0016021	#N/A
5:73961475|73976112	0	0	0	0	0	884.999	744	ENSRNOG00000033110	75143867	75319765	#N/A	#N/A	#N/A	GO:0003682,GO:0005509,GO:0005576,GO:0005737,GO:0007155,GO:0016020	K17495|0|rno:685899|Svep1; sushi, von Willebrand factor type A, EGF and pentraxin domain containing 1; K17495 CUB and sushi domain-containing protein (A)
5:75293219|75297323	568.327	0	0	0	0	0	433	ENSRNOG00000015644	76386836	76419560	#N/A	#N/A	#N/A	GO:0000139,GO:0006665,GO:0008120,GO:0016021	K00720|0|rno:83626|Ugcg; UDP-glucose ceramide glucosyltransferase (EC:2.4.1.80); K00720 ceramide glucosyltransferase [EC:2.4.1.80] (A)
5:76403738|76415437	402.979	489.387	0	0	708.601	0	916	ENSRNOG00000056819	76416739	76632462	#N/A	#N/A	#N/A	#N/A	#N/A
5:76586377|76622611	0	0	0	0	0	169.483	777	ENSRNOG00000016780	76860515	76997951	#N/A	#N/A	#N/A	#N/A	#N/A
5:76925720|76926914	2110.78	1312.95	996.665	2349.13	1504.14	1928.48	1195	ENSRNOG00000024501	78428669	78567288	5:76925720|76926914	5:76925720|76926914	5:76925720|76926914	GO:0005096,GO:0005634,GO:0005737,GO:0005886,GO:0038032,GO:0043547	K07524|0|cge:100750980|Rgs3; regulator of G-protein signaling 3; K07524 regulator of G-protein signalling 3 (A)
5:78498075|78516521	0	0	0	0	0	725.553	363	ENSRNOG00000024501	78428669	78567288	#N/A	#N/A	#N/A	GO:0005096,GO:0005634,GO:0005737,GO:0005886,GO:0038032,GO:0043547	K07524|0|cge:100750980|Rgs3; regulator of G-protein signaling 3; K07524 regulator of G-protein signalling 3 (A)
5:78504517|78516521	661.521	0	0	0	0	0	279	ENSRNOG00000001700	79234950	79317206	#N/A	#N/A	#N/A	GO:0001895,GO:0001917,GO:0002142,GO:0005737,GO:0005884,GO:0007605,GO:0016020,GO:0019904,GO:0030424,GO:0030426,GO:0032391,GO:0032420,GO:0043025,GO:0043198,GO:0045202,GO:0050953,GO:0060122	#N/A
5:79280979|79291689	7077.69	7713.75	8978.48	10765.1	11046.3	7769.2	339	ENSRNOG00000001700	79234950	79317206	5:79280979|79291689	5:79280979|79291689	5:79280979|79291689	GO:0001895,GO:0001917,GO:0002142,GO:0005737,GO:0005884,GO:0007605,GO:0016020,GO:0019904,GO:0030424,GO:0030426,GO:0032391,GO:0032420,GO:0043025,GO:0043198,GO:0045202,GO:0050953,GO:0060122	#N/A
5:79280979|79294041	32.9672	0	35.4568	0	0	0	13063	ENSRNOG00000060105	81179605	82168427	#N/A	#N/A	#N/A	GO:0005515,GO:0005768,GO:0016021,GO:0060187,GO:2000009	#N/A
5:81467698|81474673	0	0	0	0	0	321.19	410	ENSRNOG00000060105	81179605	82168427	#N/A	#N/A	#N/A	GO:0005515,GO:0005768,GO:0016021,GO:0060187,GO:2000009	#N/A
5:81963969|81964353	0	0	0	1458.29	389.058	513.07	385	#N/A	#N/A	#N/A	#N/A	5:81963969|81964353	#N/A	#N/A	#N/A
5:90817794|90827570	364.963	198.685	209.798	244.055	224.699	242.445	9777	#N/A	#N/A	#N/A	5:90817794|90827570	5:90817794|90827570	5:90817794|90827570	#N/A	#N/A
5:101648419|101660933	0	101.488	100.454	61.6845	0	105.224	12515	#N/A	#N/A	#N/A	#N/A	#N/A	#N/A	#N/A	#N/A
5:101648419|101663967	486.664	576.601	425.542	491.97	382.119	465.807	15549	#N/A	#N/A	#N/A	5:101648419|101663967	5:101648419|101663967	5:101648419|101663967	#N/A	#N/A
5:101648419|101697843	0	28.7213	14.7262	25.5588	15.153	14.6542	49425	#N/A	#N/A	#N/A	#N/A	5:101648419|101697843	#N/A	#N/A	#N/A
5:101648419|101723627	0	0	0	0	0	5.25288	75209	#N/A	#N/A	#N/A	#N/A	#N/A	#N/A	#N/A	#N/A
5:101648419|101738333	0	0	0	6.24413	4.99763	0	89915	#N/A	#N/A	#N/A	#N/A	#N/A	#N/A	#N/A	#N/A
5:101695303|101697843	0	0	0	0	157.195	207.301	2541	#N/A	#N/A	#N/A	#N/A	#N/A	#N/A	#N/A	#N/A
5:101738231|101801105	0	0	0	0	0	4.18888	62875	ENSRNOG00000006553	102415847	102786331	#N/A	#N/A	#N/A	GO:0003416,GO:0003677,GO:0005634,GO:0005737,GO:0005886,GO:0006355,GO:0042981,GO:0043586,GO:0046872,GO:0060021,GO:0060485	#N/A
5:102432516|102434485	0	0	0	0	101.379	0	1970	ENSRNOG00000006553	102415847	102786331	#N/A	#N/A	#N/A	GO:0003416,GO:0003677,GO:0005634,GO:0005737,GO:0005886,GO:0006355,GO:0042981,GO:0043586,GO:0046872,GO:0060021,GO:0060485	#N/A
5:102634453|102689769	0	2.70127	0	0	0	0	55317	#N/A	#N/A	#N/A	#N/A	#N/A	#N/A	#N/A	#N/A
5:103106261|103172127	1.86805	0	5.02281	5.32742	0	0	65867	#N/A	#N/A	#N/A	#N/A	#N/A	#N/A	#N/A	#N/A
5:103106261|103201011	0	1.57704	0	0	0	0	94751	#N/A	#N/A	#N/A	#N/A	#N/A	#N/A	#N/A	#N/A
5:105114416|105114740	0	0	1017.96	2807.21	0	0	325	ENSRNOG00000008036	105114433	105193988	#N/A	#N/A	#N/A	GO:0005829,GO:0005886,GO:0015031,GO:0017112,GO:0030904,GO:0032593,GO:0032869,GO:0072659	#N/A
5:105182877|105187360	0	908.673	1072.99	0	0	0	740	ENSRNOG00000008036	105114433	105193988	#N/A	#N/A	#N/A	GO:0005829,GO:0005886,GO:0015031,GO:0017112,GO:0030904,GO:0032593,GO:0032869,GO:0072659	#N/A
5:105185997|105187360	0	1026.28	0	1542.42	0	1085.34	364	ENSRNOG00000011280	106103407	106207126	#N/A	#N/A	#N/A	GO:0005515,GO:0005634,GO:0006355,GO:0007379,GO:0009952,GO:0090090,GO:2000096	K15187|0|myd:102762069|MLLT3; myeloid/lymphoid or mixed-lineage leukemia (trithorax homolog, Drosophila); translocated to, 3; K15187 YEATS domain-containing protein 1/3 (A)
5:106171074|106171781	0	527.635	373.828	0	0	0	708	ENSRNOG00000006853	109499707	109651730	#N/A	#N/A	#N/A	GO:0000166,GO:0003730,GO:0005515,GO:0006355	K13208|0|rno:286973|Elavl2, Elav2, Hub; ELAV like neuron-specific RNA binding protein 2; K13208 ELAV like protein 2/3/4 (A)
5:109530786|109563853	0	0	0	639.455	0	0	439	ENSRNOG00000008075	113592919	113682484	#N/A	#N/A	#N/A	GO:0003682,GO:0005634,GO:0005813,GO:0031410,GO:0033630,GO:0045944	#N/A
5:113630649|113655267	0	1119.9	0	0	0	0	467	ENSRNOG00000008075	113592919	113682484	#N/A	#N/A	#N/A	GO:0003682,GO:0005634,GO:0005813,GO:0031410,GO:0033630,GO:0045944	#N/A
5:113666904|113682362	0	471.079	0	0	0	0	793	ENSRNOG00000008907	114516889	114901564	#N/A	#N/A	#N/A	GO:0005975,GO:0016301,GO:0016310,GO:0016773,GO:0070050	#N/A
5:114805159|114828260	700.7	0	0	0	0	0	439	ENSRNOG00000007527	116996652	117038882	#N/A	#N/A	#N/A	GO:0001540,GO:0004930,GO:0005887,GO:0007186,GO:0097190	#N/A
5:117024123|117030956	0	0	29.0463	41.0771	43.8359	38.539	6834	ENSRNOG00000005905	121952977	122136814	#N/A	5:117024123|117030956	#N/A	GO:0001780,GO:0004115,GO:0005634,GO:0005829,GO:0005891,GO:0006198,GO:0006939,GO:0030018,GO:0030552,GO:0030593,GO:0032729,GO:0032743,GO:0035690,GO:0044325,GO:0046872,GO:0048471,GO:0050852,GO:0071222,GO:0071872,GO:0086004,GO:1901841,GO:1901898	K13293|0|rno:24626|Pde4b, PDE4/IVb, Pde4B1, Pde4B2, Pde4B3, Pde4B4; phosphodiesterase 4B, cAMP specific (EC:3.1.4.53); K13293 cAMP-specific phosphodiesterase 4 [EC:3.1.4.53] (A)
5:122019303|122037709	1742.82	1904.87	1874.43	1789.3	707.211	932.634	353	#N/A	#N/A	#N/A	5:122019303|122037709	5:122019303|122037709	5:122019303|122037709	#N/A	#N/A
5:122532111|122560096	0	8.00898	0	0	0	0	27986	ENSRNOG00000006999	122551405	122642202	#N/A	#N/A	#N/A	#N/A	#N/A
5:122569106|122593611	0	398.258	0	0	319.376	0	938	ENSRNOG00000006999	122551405	122642202	#N/A	#N/A	#N/A	#N/A	#N/A
5:122580014|122593611	0	1362.55	1407.82	746.598	910.562	700.468	658	ENSRNOG00000007706	124574079	124642569	#N/A	5:122580014|122593611	#N/A	GO:0003682,GO:0004679,GO:0005524,GO:0005654,GO:0005737,GO:0006355,GO:0006633,GO:0006695,GO:0010508,GO:0014823,GO:0016055,GO:0016324,GO:0019216,GO:0030674,GO:0031000,GO:0031588,GO:0032007,GO:0035174,GO:0035404,GO:0042149,GO:0042593,GO:0042752,GO:0043066,GO:0045821,GO:0046872,GO:0047322,GO:0050405,GO:0051291,GO:0055089,GO:0071417,GO:2000505	K07198|0|rno:78975|Prkaa2, Ampk, Ampka2; protein kinase, AMP-activated, alpha 2 catalytic subunit (EC:2.7.11.1 2.7.11.27 2.7.11.31); K07198 5'-AMP-activated protein kinase, catalytic alpha subunit [EC:2.7.11.11] (A)
5:124588622|124594190	0	0	0	508.552	0	0	552	#N/A	#N/A	#N/A	#N/A	#N/A	#N/A	#N/A	#N/A
5:128327978|128337440	169.033	276.335	209.767	244.737	158.287	222.657	9463	#N/A	#N/A	#N/A	5:128327978|128337440	5:128327978|128337440	5:128327978|128337440	#N/A	#N/A
5:128405604|128414608	40.9915	0	58.7829	70.1412	22.1784	80.4313	9005	ENSRNOG00000007111	128629942	128694060	#N/A	5:128405604|128414608	#N/A	GO:0004222,GO:0005739,GO:0046872,GO:0051044,GO:0052548	K01411|0|aml:100480818|NRD1; nardilysin (N-arginine dibasic convertase); K01411 nardilysin [EC:3.4.24.61] (A)
5:128678699|128681202	0	3750.08	0	0	0	0	259	ENSRNOG00000016183	135351816	135388083	#N/A	#N/A	#N/A	GO:0003779,GO:0005737,GO:0005856	K13956|0|rno:298439|Ipp; intracisternal A particle-promoted polypeptide; K13956 actin-binding protein IPP (A)
5:135354650|135359472	0	0	0	0	0	340.279	774	ENSRNOG00000017282	135574172	135659842	#N/A	#N/A	#N/A	GO:0004674,GO:0004712,GO:0004713,GO:0005524,GO:0005730,GO:0005737,GO:0006468,GO:0006915,GO:0007283,GO:0030036,GO:0035556,GO:0046872,GO:0048041	K08842|0|rno:170908|Tesk2; testis-specific kinase 2 (EC:2.7.12.1); K08842 testis-specific kinase 2 [EC:2.7.12.1] (A)
5:135596270|135608345	727.204	353.254	782.122	0	0	0	423	ENSRNOG00000018160	135735825	135852575	5:135596270|135608345	#N/A	#N/A	GO:0008270	#N/A
5:135818988|135829631	0	0	0	0	238.61	0	837	ENSRNOG00000018160	135735825	135852575	#N/A	#N/A	#N/A	GO:0008270	#N/A
5:135824950|135828119	0	0	0	0	665.722	0	300	ENSRNOG00000019381	136406130	136533071	#N/A	#N/A	#N/A	GO:0003676,GO:0004527,GO:0005515,GO:0005886,GO:0046872	K18418|0|rno:313535|Eri3, Prnpip1; ERI1 exoribonuclease family member 3; K18418 ERI1 exoribonuclease 3 [EC:3.1.-.-] (A)
5:136420692|136447778	1687.06	0	0	0	0	0	547	ENSRNOG00000019381	136406130	136533071	#N/A	#N/A	#N/A	GO:0003676,GO:0004527,GO:0005515,GO:0005886,GO:0046872	K18418|0|rno:313535|Eri3, Prnpip1; ERI1 exoribonuclease family member 3; K18418 ERI1 exoribonuclease 3 [EC:3.1.-.-] (A)
5:136420692|136471341	0	0	0	0	966.37	1062	620	ENSRNOG00000019381	136406130	136533071	#N/A	#N/A	#N/A	GO:0003676,GO:0004527,GO:0005515,GO:0005886,GO:0046872	K18418|0|rno:313535|Eri3, Prnpip1; ERI1 exoribonuclease family member 3; K18418 ERI1 exoribonuclease 3 [EC:3.1.-.-] (A)
5:136437825|136447778	8233.35	9721.04	9101.11	10435.7	10022.9	8322.29	269	ENSRNOG00000019381	136406130	136533071	5:136437825|136447778	5:136437825|136447778	5:136437825|136447778	GO:0003676,GO:0004527,GO:0005515,GO:0005886,GO:0046872	K18418|0|rno:313535|Eri3, Prnpip1; ERI1 exoribonuclease family member 3; K18418 ERI1 exoribonuclease 3 [EC:3.1.-.-] (A)
5:136437825|136471341	5036.84	7209.16	7932.36	8823.82	7153.59	5390.73	342	ENSRNOG00000008560	138364167	138462864	5:136437825|136471341	5:136437825|136471341	5:136437825|136471341	#N/A	#N/A
5:138433397|138449955	0	0	1117.27	0	0	0	533	#N/A	#N/A	#N/A	#N/A	#N/A	#N/A	#N/A	#N/A
5:139379737|139401879	0	0	0	0	0	44.6037	22143	#N/A	#N/A	#N/A	#N/A	#N/A	#N/A	#N/A	#N/A
5:139867971|139869822	0	121.026	0	0	0	0	1852	#N/A	#N/A	#N/A	#N/A	#N/A	#N/A	#N/A	#N/A
5:142152201|142154418	0	0	149.16	0	67.5326	59.3724	2218	ENSRNOG00000034269	144364269	144436509	#N/A	#N/A	#N/A	GO:0003723,GO:0005737,GO:0006402,GO:0035068,GO:0035278,GO:0072091	K11593|0|rno:313593|Ago3, Eif2c3; argonaute RISC catalytic component 3; K11593 eukaryotic translation initiation factor 2C (A)
5:144367260|144380803	992.281	0	0	0	862.831	0	868	ENSRNOG00000025596	144504938	144556889	#N/A	#N/A	#N/A	GO:0000932,GO:0003743,GO:0006402,GO:0035068,GO:0035278	K11593|0|rno:298533|Ago4, Eif2c4; argonaute RISC catalytic component 4; K11593 eukaryotic translation initiation factor 2C (A)
5:144516523|144547479	0	0	0	0	0	60.9666	2160	ENSRNOG00000025596	144504938	144556889	#N/A	#N/A	#N/A	GO:0000932,GO:0003743,GO:0006402,GO:0035068,GO:0035278	K11593|0|rno:298533|Ago4, Eif2c4; argonaute RISC catalytic component 4; K11593 eukaryotic translation initiation factor 2C (A)
5:144539229|144547479	0	0	0	0	479.511	553.311	833	ENSRNOG00000014302	145257714	145304536	#N/A	#N/A	#N/A	GO:0001540,GO:0006461,GO:0007267,GO:0014069,GO:0017146,GO:0030054,GO:0030165,GO:0032947,GO:0043025,GO:0043197,GO:0045211,GO:0097110	#N/A
5:145277839|145278897	0	0	215.529	0	0	0	614	ENSRNOG00000007099	147335242	147375009	#N/A	#N/A	#N/A	GO:0005634,GO:0048306	#N/A
5:147363511|147368505	0	0	0	0	276.616	0	1083	ENSRNOG00000010396	150787043	150913757	#N/A	#N/A	#N/A	GO:0007275	K17621|0|pale:102882853|EYA3; eyes absent homolog 3 (Drosophila); K17621 eyes absent homolog 3 [EC:3.1.3.48] (A)
5:150850432|150865550	5852.99	5686.41	4896.12	4747.92	5277.92	6542.63	473	ENSRNOG00000006137	151904684	151977636	5:150850432|150865550	5:150850432|150865550	5:150850432|150865550	GO:0000122,GO:0000790,GO:0001843,GO:0003205,GO:0003408,GO:0003677,GO:0005730,GO:0006337,GO:0016514,GO:0016922,GO:0030520,GO:0030521,GO:0030900,GO:0031491,GO:0042921,GO:0043044,GO:0045893,GO:0060674,GO:0071564,GO:0071565	K11653|0|rno:297867|Arid1a; AT rich interactive domain 1A (SWI-like); K11653 AT-rich interactive domain-containing protein 1 (A)
5:151944769|151947717	0	0	0	535.726	508.184	0	786	ENSRNOG00000014368	156396695	156564037	#N/A	#N/A	#N/A	GO:0001934,GO:0003677,GO:0003743,GO:0007283,GO:0016070,GO:0045727,GO:0060903	K03260|0|rno:298573|Eif4g3; eukaryotic translation initiation factor 4 gamma, 3; K03260 translation initiation factor 4G (A)
5:156396700|156416316	0	0	0	0	0	10.0694	19617	ENSRNOG00000014368	156396695	156564037	#N/A	#N/A	#N/A	GO:0001934,GO:0003677,GO:0003743,GO:0007283,GO:0016070,GO:0045727,GO:0060903	K03260|0|rno:298573|Eif4g3; eukaryotic translation initiation factor 4 gamma, 3; K03260 translation initiation factor 4G (A)
5:156396700|156439859	0	0	655.124	0	0	0	303	ENSRNOG00000014368	156396695	156564037	#N/A	#N/A	#N/A	GO:0001934,GO:0003677,GO:0003743,GO:0007283,GO:0016070,GO:0045727,GO:0060903	K03260|0|rno:298573|Eif4g3; eukaryotic translation initiation factor 4 gamma, 3; K03260 translation initiation factor 4G (A)
5:156454276|156463365	0	0	0	1088.06	483.809	0	516	ENSRNOG00000061876	158042587	158135733	#N/A	5:156454276|156463365	#N/A	GO:0001582,GO:0003842,GO:0004029,GO:0005759,GO:0005886,GO:0006561,GO:0010133,GO:0016021,GO:0033041,GO:0042802,GO:0055114	K00294|0|mcc:714870|uncharacterized LOC714870; K00294 1-pyrroline-5-carboxylate dehydrogenase [EC:1.2.1.88] (A)
5:158071477|158074209	0	0	351.021	930.771	662.19	0	377	ENSRNOG00000033556	160015454	160070965	#N/A	#N/A	#N/A	GO:0000122,GO:0000166,GO:0001085,GO:0001191,GO:0003697,GO:0003700,GO:0003714,GO:0003723,GO:0007219,GO:0017053,GO:0045893,GO:0050769	#N/A
5:160031839|160043135	0	0	0	0	154.579	0	969	ENSRNOG00000033556	160015454	160070965	#N/A	#N/A	#N/A	GO:0000122,GO:0000166,GO:0001085,GO:0001191,GO:0003697,GO:0003700,GO:0003714,GO:0003723,GO:0007219,GO:0017053,GO:0045893,GO:0050769	#N/A
5:160031839|160070914	0	0	224.677	0	141.282	0	1767	ENSRNOG00000033556	160015454	160070965	#N/A	#N/A	#N/A	GO:0000122,GO:0000166,GO:0001085,GO:0001191,GO:0003697,GO:0003700,GO:0003714,GO:0003723,GO:0007219,GO:0017053,GO:0045893,GO:0050769	#N/A
5:160066006|160070914	2158.65	2340.64	2736.25	3605.75	2502.71	2475.34	798	ENSRNOG00000016313	166464252	166513027	5:160066006|160070914	5:160066006|160070914	5:160066006|160070914	GO:0000122,GO:0001658,GO:0002528,GO:0005634,GO:0005829,GO:0008013,GO:0009952,GO:0030178,GO:0030877,GO:0032091,GO:0043392,GO:0043433,GO:0045657,GO:0045669,GO:0048662,GO:0060633,GO:0070016,GO:0072201	K04493|8.34676e-53|rno:503000|Ctnnbip1; catenin, beta-interacting protein 1; K04493 Beta-catenin-interacting protein 1 (Inhibitor of beta-catenin and Tcf-4) (A)
5:166485517|166492515	1242.86	0	0	0	0	0	297	ENSRNOG00000017940	167331035	167664505	#N/A	#N/A	#N/A	GO:0000118,GO:0003682,GO:0003700,GO:0005515,GO:0005730,GO:0005739,GO:0006338,GO:0006355,GO:0007275,GO:0008270,GO:0016605,GO:0043565	K05628|0|rno:116665|Rere, Arp; arginine-glutamic acid dipeptide (RE) repeats; K05628 arginine-glutamic acid dipeptide repeats protein (A)
5:167455211|167455676	0	0	4259.71	3313.23	3000.03	5510.55	466	ENSRNOG00000017940	167331035	167664505	#N/A	5:167455211|167455676	#N/A	GO:0000118,GO:0003682,GO:0003700,GO:0005515,GO:0005730,GO:0005739,GO:0006338,GO:0006355,GO:0007275,GO:0008270,GO:0016605,GO:0043565	K05628|0|rno:116665|Rere, Arp; arginine-glutamic acid dipeptide (RE) repeats; K05628 arginine-glutamic acid dipeptide repeats protein (A)
5:167486001|167526275	43235.1	45275.5	44975.6	36222	38539.8	41873.1	434	ENSRNOG00000017940	167331035	167664505	5:167486001|167526275	5:167486001|167526275	5:167486001|167526275	GO:0000118,GO:0003682,GO:0003700,GO:0005515,GO:0005730,GO:0005739,GO:0006338,GO:0006355,GO:0007275,GO:0008270,GO:0016605,GO:0043565	K05628|0|rno:116665|Rere, Arp; arginine-glutamic acid dipeptide (RE) repeats; K05628 arginine-glutamic acid dipeptide repeats protein (A)
5:167486001|167547741	9298.27	8353.02	8630.54	8136.83	7132.73	0	483	ENSRNOG00000017940	167331035	167664505	5:167486001|167547741	#N/A	#N/A	GO:0000118,GO:0003682,GO:0003700,GO:0005515,GO:0005730,GO:0005739,GO:0006338,GO:0006355,GO:0007275,GO:0008270,GO:0016605,GO:0043565	K05628|0|rno:116665|Rere, Arp; arginine-glutamic acid dipeptide (RE) repeats; K05628 arginine-glutamic acid dipeptide repeats protein (A)
5:167486001|167558250	26676.7	25115.4	23364.2	22005.6	22143.7	20553	708	ENSRNOG00000017940	167331035	167664505	5:167486001|167558250	5:167486001|167558250	5:167486001|167558250	GO:0000118,GO:0003682,GO:0003700,GO:0005515,GO:0005730,GO:0005739,GO:0006338,GO:0006355,GO:0007275,GO:0008270,GO:0016605,GO:0043565	K05628|0|rno:116665|Rere, Arp; arginine-glutamic acid dipeptide (RE) repeats; K05628 arginine-glutamic acid dipeptide repeats protein (A)
5:167486001|167581074	26072.3	22497.3	22465.8	21480.2	17694.8	18439.6	807	ENSRNOG00000017940	167331035	167664505	5:167486001|167581074	5:167486001|167581074	5:167486001|167581074	GO:0000118,GO:0003682,GO:0003700,GO:0005515,GO:0005730,GO:0005739,GO:0006338,GO:0006355,GO:0007275,GO:0008270,GO:0016605,GO:0043565	K05628|0|rno:116665|Rere, Arp; arginine-glutamic acid dipeptide (RE) repeats; K05628 arginine-glutamic acid dipeptide repeats protein (A)
5:167516581|167526275	26566.1	19163.4	30505.8	26659.3	24478.2	20950.4	308	ENSRNOG00000017940	167331035	167664505	5:167516581|167526275	5:167516581|167526275	5:167516581|167526275	GO:0000118,GO:0003682,GO:0003700,GO:0005515,GO:0005730,GO:0005739,GO:0006338,GO:0006355,GO:0007275,GO:0008270,GO:0016605,GO:0043565	K05628|0|rno:116665|Rere, Arp; arginine-glutamic acid dipeptide (RE) repeats; K05628 arginine-glutamic acid dipeptide repeats protein (A)
5:167516581|167547741	0	0	0	0	8950.88	0	357	ENSRNOG00000017940	167331035	167664505	#N/A	#N/A	#N/A	GO:0000118,GO:0003682,GO:0003700,GO:0005515,GO:0005730,GO:0005739,GO:0006338,GO:0006355,GO:0007275,GO:0008270,GO:0016605,GO:0043565	K05628|0|rno:116665|Rere, Arp; arginine-glutamic acid dipeptide (RE) repeats; K05628 arginine-glutamic acid dipeptide repeats protein (A)
5:167516581|167558250	17864.5	14891.3	13529.1	13023.1	13468.9	12671	582	ENSRNOG00000017940	167331035	167664505	5:167516581|167558250	5:167516581|167558250	5:167516581|167558250	GO:0000118,GO:0003682,GO:0003700,GO:0005515,GO:0005730,GO:0005739,GO:0006338,GO:0006355,GO:0007275,GO:0008270,GO:0016605,GO:0043565	K05628|0|rno:116665|Rere, Arp; arginine-glutamic acid dipeptide (RE) repeats; K05628 arginine-glutamic acid dipeptide repeats protein (A)
5:167516581|167581074	7136.85	8228.32	8064.47	5977.17	6305.29	6478.04	681	ENSRNOG00000017940	167331035	167664505	5:167516581|167581074	5:167516581|167581074	5:167516581|167581074	GO:0000118,GO:0003682,GO:0003700,GO:0005515,GO:0005730,GO:0005739,GO:0006338,GO:0006355,GO:0007275,GO:0008270,GO:0016605,GO:0043565	K05628|0|rno:116665|Rere, Arp; arginine-glutamic acid dipeptide (RE) repeats; K05628 arginine-glutamic acid dipeptide repeats protein (A)
5:167516581|167615430	0	0	0	2763	2883.05	2678.69	762	ENSRNOG00000018602	168141547	169017295	#N/A	5:167516581|167615430	#N/A	GO:0003677,GO:0005634,GO:0005737,GO:0006355	#N/A
5:168944838|168947498	231.197	224.617	248.657	210.989	93.8165	0	2661	ENSRNOG00000018602	168141547	169017295	5:168944838|168947498	#N/A	#N/A	GO:0003677,GO:0005634,GO:0005737,GO:0006355	#N/A
5:168944838|168991261	5.30083	0	0	0	0	0	46424	ENSRNOG00000018602	168141547	169017295	#N/A	#N/A	#N/A	GO:0003677,GO:0005634,GO:0005737,GO:0006355	#N/A
5:168945301|168991261	0	0	0	0	0	7.16303	45961	ENSRNOG00000018602	168141547	169017295	#N/A	#N/A	#N/A	GO:0003677,GO:0005634,GO:0005737,GO:0006355	#N/A
5:168985430|168991261	2278.57	3162.46	4551.2	4455.88	4755.15	5574.09	189	ENSRNOG00000009595	169191753	169200109	5:168985430|168991261	5:168985430|168991261	5:168985430|168991261	GO:0003677,GO:0005730,GO:0005737,GO:0006355,GO:0046872	K10519|0|rno:362668|Zbtb48, Hkr3; zinc finger and BTB domain containing 48; K10519 zinc finger and BTB domain-containing protein 48 (A)
5:169192181|169192717	0	882.439	0	0	0	0	254	ENSRNOG00000011967	169659188	169744660	#N/A	#N/A	#N/A	GO:0005515,GO:0005737,GO:0005813,GO:0005923,GO:0005929,GO:0060041	K16478|0|rno:313749|Nphp4; nephronophthisis 4; K16478 nephrocystin-4 (A)
5:169665552|169671080	0	1342.15	0	0	0	0	334	ENSRNOG00000011967	169659188	169744660	#N/A	#N/A	#N/A	GO:0005515,GO:0005737,GO:0005813,GO:0005923,GO:0005929,GO:0060041	K16478|0|rno:313749|Nphp4; nephronophthisis 4; K16478 nephrocystin-4 (A)
5:169665552|169704808	0	0	535.047	0	0	0	1484	ENSRNOG00000004208	788548	960703	#N/A	#N/A	#N/A	GO:0001558,GO:0004867,GO:0005520,GO:0005576,GO:0016021,GO:0043086	#N/A
6:828602|894714	279.643	0	0	0	0	0	660	ENSRNOG00000004208	788548	960703	#N/A	#N/A	#N/A	GO:0001558,GO:0004867,GO:0005520,GO:0005576,GO:0016021,GO:0043086	#N/A
6:871525|894714	0	0	0	0	0	812.888	486	ENSRNOG00000004208	788548	960703	#N/A	#N/A	#N/A	GO:0001558,GO:0004867,GO:0005520,GO:0005576,GO:0016021,GO:0043086	#N/A
6:871525|907083	0	0	763.178	0	0	0	867	ENSRNOG00000004208	788548	960703	#N/A	#N/A	#N/A	GO:0001558,GO:0004867,GO:0005520,GO:0005576,GO:0016021,GO:0043086	#N/A
6:904491|907083	0	0	521.004	552.6	0	0	381	ENSRNOG00000005289	1548415	1622196	#N/A	#N/A	#N/A	GO:0004697,GO:0005524,GO:0005543,GO:0005634,GO:0005737,GO:0006468,GO:0016020,GO:0035556,GO:0042802,GO:0046872	K06070|0|rno:313834|Prkd3, Prkcn; protein kinase D3 (EC:2.7.11.13); K06070 protein kinase D [EC:2.7.11.13] (A)
6:1613963|1614878	201.489	0	0	459.695	0	0	916	ENSRNOG00000006523	2569013	2610437	#N/A	#N/A	#N/A	GO:0003924,GO:0005525,GO:0005783,GO:0006888,GO:0007029,GO:0007030,GO:0016021,GO:0042802,GO:0051260	K17339|0|rno:298757|Atl2, Arl6ip2; atlastin GTPase 2; K17339 atlastin [EC:3.6.5.-] (A)
6:2599223|2605598	1132.3	0	0	1435.18	816.836	0	489	ENSRNOG00000007106	3104861	3182996	#N/A	#N/A	#N/A	GO:0003677,GO:0005089,GO:0005543,GO:0005886,GO:0008543,GO:0014069,GO:0017124,GO:0035023,GO:0043025,GO:0043234,GO:0045742,GO:0046982,GO:0048011,GO:0050790,GO:0051057	K03099|0|rno:313845|Sos1; Son of sevenless homolog 1 (Drosophila); K03099 son of sevenless (A)
6:3116549|3130068	0	0	0	0	0	452.758	1018	ENSRNOG00000007172	3276738	3444519	#N/A	#N/A	#N/A	GO:0004674,GO:0005083,GO:0005524,GO:0006468,GO:0006950,GO:0007243	K04406|0|mmu:225028|Map4k3, 4833416M01Rik, 4833416M07Rik, 9530052P13Rik, Glk, MAPKKKK3, MEKKK_3, MEKKK3, RAB8IPL1; mitogen-activated protein kinase kinase kinase kinase 3 (EC:2.7.11.1); K04406 mitogen-activated protein kinase kinase kinase kinase 3 [EC:2.7.11.1] (A)
6:3285253|3285406	0	0	0	0	648.43	0	154	ENSRNOG00000008479	4258991	4520604	#N/A	#N/A	#N/A	GO:0001666,GO:0001892,GO:0002026,GO:0002027,GO:0002028,GO:0003007,GO:0005432,GO:0005516,GO:0005739,GO:0005874,GO:0005887,GO:0007584,GO:0009749,GO:0009791,GO:0010763,GO:0010881,GO:0014704,GO:0014829,GO:0016323,GO:0021537,GO:0030018,GO:0030315,GO:0030506,GO:0033198,GO:0034614,GO:0035050,GO:0042493,GO:0042542,GO:0043197,GO:0043198,GO:0044325,GO:0044557,GO:0046872,GO:0048747,GO:0051481,GO:0055013,GO:…	K05849|0|cge:100760799|Slc8a1; solute carrier family 8 (sodium/calcium exchanger), member 1; K05849 solute carrier family 8 (sodium/calcium exchanger) (A)
6:4298605|4315062	0	0	0	0	0	285.039	462	#N/A	#N/A	#N/A	#N/A	#N/A	#N/A	#N/A	#N/A
6:4518806|4520635	134.473	122.481	144.628	191.749	409.255	179.902	1830	#N/A	#N/A	#N/A	6:4518806|4520635	6:4518806|4520635	6:4518806|4520635	#N/A	#N/A
6:6252058|6258878	0	0	0	0	14.6398	0	6821	ENSRNOG00000025899	7423520	7741414	#N/A	#N/A	#N/A	#N/A	#N/A
6:7547050|7572651	0	0	0	0	638.48	673.596	391	ENSRNOG00000014720	9266891	9459188	#N/A	#N/A	#N/A	GO:0003723,GO:0006139,GO:0016788	#N/A
6:9405093|9434931	2991.69	2887.91	2887.61	2537.69	2739.25	3858.69	802	ENSRNOG00000014879	10912383	11014278	6:9405093|9434931	6:9405093|9434931	6:9405093|9434931	GO:0006879,GO:0030097	#N/A
6:10920914|10923681	0	0	993.506	843.005	0	0	333	ENSRNOG00000014879	10912383	11014278	#N/A	#N/A	#N/A	GO:0006879,GO:0030097	#N/A
6:10961830|10979314	584.328	506.873	179.559	380.896	0	268.022	737	ENSRNOG00000014879	10912383	11014278	6:10961830|10979314	#N/A	#N/A	GO:0006879,GO:0030097	#N/A
6:10961830|10994569	0	0	0	0	138.18	0	1084	ENSRNOG00000015796	11215939	11274932	#N/A	#N/A	#N/A	GO:0000228,GO:0000287,GO:0000400,GO:0000403,GO:0000404,GO:0000406,GO:0000710,GO:0001701,GO:0003697,GO:0005524,GO:0006119,GO:0006200,GO:0006301,GO:0006302,GO:0006311,GO:0007050,GO:0007281,GO:0007283,GO:0008022,GO:0008094,GO:0008340,GO:0008584,GO:0010165,GO:0010224,GO:0014070,GO:0016446,GO:0019237,GO:0019901,GO:0030183,GO:0031573,GO:0032137,GO:0032142,GO:0032143,GO:0032181,GO:0032301,GO:0032302,GO:…	K08735|0|rno:81709|Msh2; mutS homolog 2; K08735 DNA mismatch repair protein MSH2 (A)
6:11219826|11221789	0	0	0	0	1295.33	0	424	#N/A	#N/A	#N/A	#N/A	#N/A	#N/A	#N/A	#N/A
6:12179226|12179776	2791.35	2440.72	2281.64	2674.74	1087.39	2150.98	551	ENSRNOG00000050220	13886745	15191660	6:12179226|12179776	6:12179226|12179776	6:12179226|12179776	#N/A	K07377|0|ptg:102967203|NRXN1; neurexin 1; K07377 neurexin (A)
6:14480490|14490352	0	0	0	302.501	0	0	696	ENSRNOG00000050220	13886745	15191660	#N/A	#N/A	#N/A	#N/A	K07377|0|ptg:102967203|NRXN1; neurexin 1; K07377 neurexin (A)
6:14755038|14758647	378.205	918.604	677.946	0	0	0	488	ENSRNOG00000024372	18970564	19055924	6:14755038|14758647	#N/A	#N/A	GO:0003824,GO:0008152	#N/A
6:19003638|19012898	2662.66	1531.7	0	1598.64	1478.54	1199.89	439	#N/A	#N/A	#N/A	#N/A	6:19003638|19012898	#N/A	#N/A	#N/A
6:19003638|19055953	0	0	0	6.70733	0	0	52316	ENSRNOG00000033090	21203502	21600451	#N/A	#N/A	#N/A	GO:0005509,GO:0005578,GO:0007179,GO:0019838	K08023|0|rno:59107|Ltbp1; latent transforming growth factor beta binding protein 1; K08023 latent transforming growth factor beta binding protein (A)
6:21334766|21354603	0	501.43	0	0	0	0	298	ENSRNOG00000033090	21203502	21600451	#N/A	#N/A	#N/A	GO:0005509,GO:0005578,GO:0007179,GO:0019838	K08023|0|rno:59107|Ltbp1; latent transforming growth factor beta binding protein 1; K08023 latent transforming growth factor beta binding protein (A)
6:21539861|21540152	421.38	0	679.803	0	0	450.986	292	ENSRNOG00000042932	21735834	21880003	#N/A	#N/A	#N/A	#N/A	#N/A
6:21759486|21797140	0	0	0	899.746	0	0	546	ENSRNOG00000006340	22362484	22409579	#N/A	#N/A	#N/A	GO:0005634,GO:0005829,GO:0032886,GO:0042277	K06990|0|rno:298787|Memo1, RGD1309929; mediator of cell motility 1; K06990 (A)
6:22362488|22376735	0	2980.58	0	2799.74	1859.06	0	376	ENSRNOG00000008806	23222021	23316962	#N/A	#N/A	#N/A	#N/A	K10423|0|rno:298801|Clip4, RGD1311049, Rsnl2; CAP-GLY domain containing linker protein family, member 4; K10423 CAP-Gly domain-containing linker protein 3/4 (A)
6:23266868|23279721	996.747	1143.23	1191.13	694.853	1123.52	948.248	1111	ENSRNOG00000034026	24377327	24515737	6:23266868|23279721	6:23266868|23279721	6:23266868|23279721	GO:0003841,GO:0005783,GO:0007275,GO:0008654,GO:0016021	K13513|0|rno:362702|Lclat1, Lycat, RGD1565906; lysocardiolipin acyltransferase 1; K13513 lysocardiolipin and lysophospholipid acyltransferase [EC:2.3.1.- 2.3.1.51] (A)
6:24430679|24459158	0	0	0	777.312	0	0	632	ENSRNOG00000052357	25598936	25616995	#N/A	#N/A	#N/A	GO:0000977,GO:0001661,GO:0001666,GO:0003690,GO:0003700,GO:0005730,GO:0006366,GO:0007565,GO:0007568,GO:0007623,GO:0009409,GO:0009612,GO:0009636,GO:0009648,GO:0030431,GO:0032355,GO:0032570,GO:0034097,GO:0043434,GO:0045893,GO:0046982,GO:0048146,GO:0051591	K09030|2.85082e-70|rno:25446|Fosl2, Fra2; fos-like antigen 2; K09030 fos-like antigen 2 (A)
6:25599319|25605180	0	25.4907	0	0	0	0	5862	#N/A	#N/A	#N/A	#N/A	#N/A	#N/A	#N/A	#N/A
6:27849930|27863641	0	27.2437	0	0	0	0	13712	ENSRNOG00000011914	27975417	28177214	#N/A	#N/A	#N/A	GO:0005509,GO:0005515,GO:0005737,GO:0008270,GO:0045202	#N/A
6:28019769|28084649	0	3.45462	4.07931	0	0	0	64881	ENSRNOG00000011914	27975417	28177214	#N/A	#N/A	#N/A	GO:0005509,GO:0005515,GO:0005737,GO:0008270,GO:0045202	#N/A
6:28022406|28051704	718.149	1017.49	901.114	682.686	1359.94	1409.11	514	ENSRNOG00000011914	27975417	28177214	6:28022406|28051704	6:28022406|28051704	6:28022406|28051704	GO:0005509,GO:0005515,GO:0005737,GO:0008270,GO:0045202	#N/A
6:28022406|28084649	192.555	350.766	310.646	0	0	0	639	ENSRNOG00000011914	27975417	28177214	6:28022406|28084649	#N/A	#N/A	GO:0005509,GO:0005515,GO:0005737,GO:0008270,GO:0045202	#N/A
6:28041574|28051704	0	0	0	655.889	0	0	428	ENSRNOG00000026649	28235695	28340577	#N/A	#N/A	#N/A	GO:0000122,GO:0000775,GO:0000791,GO:0003682,GO:0005515,GO:0005720,GO:0005730,GO:0005737,GO:0006346,GO:0006349,GO:0007283,GO:0010216,GO:0010424,GO:0016363,GO:0043045,GO:0043046,GO:0044027,GO:0045322,GO:0046498,GO:0046499,GO:0046872,GO:0051718,GO:0071230,GO:0090116	K17398|0|mmu:13435|Dnmt3a, MmuIIIA; DNA methyltransferase 3A (EC:2.1.1.37); K17398 DNA (cytosine-5)-methyltransferase 3A [EC:2.1.1.37] (A)
6:28235696|28272697	1929.78	1031.17	0	1585	2067.33	743.533	797	ENSRNOG00000058973	29012007	29163134	#N/A	6:28235696|28272697	#N/A	GO:0005524,GO:0070577	#N/A
6:29032002|29038377	896.814	3049.52	1060.99	1432.25	1237.31	1727.68	686	ENSRNOG00000058973	29012007	29163134	6:29032002|29038377	6:29032002|29038377	6:29032002|29038377	GO:0005524,GO:0070577	#N/A
6:29032002|29074704	0	0	0	308.108	0	0	2050	#N/A	#N/A	#N/A	#N/A	#N/A	#N/A	#N/A	#N/A
6:29522232|29530162	0	0	0	0	18.8863	0	7931	#N/A	#N/A	#N/A	#N/A	#N/A	#N/A	#N/A	#N/A
6:30213961|30219724	42.6936	0	0	0	0	125.656	5764	ENSRNOG00000024503	38474804	38777806	#N/A	#N/A	#N/A	#N/A	#N/A
6:38745004|38762910	0	2197.45	0	0	1835.63	0	408	ENSRNOG00000054989	43743702	43794342	#N/A	#N/A	#N/A	GO:0003677,GO:0003700,GO:0005634,GO:0005794,GO:0006355,GO:0007275	K09275|0|rno:313993|Grhl1, Dnmt3a; grainyhead-like 1 (Drosophila); K09275 transcription factor CP2 and related proteins (A)
6:43746777|43748707	0	0	137.064	0	0	0	1931	ENSRNOG00000061050	44009872	44131387	#N/A	#N/A	#N/A	GO:0005783,GO:0008654,GO:0016021,GO:0047184	K13517|0|rno:313997|Mboat2, Oact2; membrane bound O-acyltransferase domain containing 2; K13517 lysophospholipid acyltransferase 1/2 [EC:2.3.1.51 2.3.1.-] (A)
6:44020087|44060029	0	3.74099	0	0	0	0	39943	ENSRNOG00000061050	44009872	44131387	#N/A	#N/A	#N/A	GO:0005783,GO:0008654,GO:0016021,GO:0047184	K13517|0|rno:313997|Mboat2, Oact2; membrane bound O-acyltransferase domain containing 2; K13517 lysophospholipid acyltransferase 1/2 [EC:2.3.1.51 2.3.1.-] (A)
6:44055353|44060029	0	667.082	0	0	0	0	224	ENSRNOG00000007370	45509787	45629168	#N/A	#N/A	#N/A	GO:0005794,GO:0008270,GO:0016021,GO:0016874	K11975|0|rno:500636|Rnf144a, RGD1561737, Rnf144; ring finger protein 144A; K11975 E3 ubiquitin-protein ligase RNF144 [EC:6.3.2.19] (A)
6:45526457|45537399	0	0	380.273	0	0	0	522	ENSRNOG00000004158	53488883	54059119	#N/A	#N/A	#N/A	GO:0000118,GO:0000122,GO:0003714,GO:0005080,GO:0005667,GO:0005737,GO:0006954,GO:0007399,GO:0007507,GO:0030183,GO:0032041,GO:0032869,GO:0034983,GO:0035097,GO:0042826,GO:0045843,GO:0046969,GO:0046970,GO:0048742,GO:0070491,GO:0070932,GO:0070933,GO:0090050	K11409|0|rno:687001|Hdac9, RGD1310748, RGD1563092; histone deacetylase 9 (EC:3.5.1.98); K11409 histone deacetylase 9 [EC:3.5.1.98] (A)
6:53883229|53890985	0	0	0	0	622.17	615.364	642	ENSRNOG00000004186	54488038	54588778	#N/A	#N/A	#N/A	GO:0005769,GO:0006886,GO:0016020,GO:0035091,GO:0038032,GO:0043547	K17925|0|mmu:217463|Snx13, Rgs-px1, mKIAA0713; sorting nexin 13; K17925 sorting nexin-13 (A)
6:54522274|54530157	9918.17	9077.3	8657.43	7050.81	7699.35	8768.94	428	ENSRNOG00000006199	55881387	56159464	6:54522274|54530157	6:54522274|54530157	6:54522274|54530157	GO:0007411,GO:0008299,GO:0016779,GO:0035269	#N/A
6:55965567|56036516	877.311	0	0	0	0	1056.32	561	ENSRNOG00000006199	55881387	56159464	#N/A	#N/A	#N/A	GO:0007411,GO:0008299,GO:0016779,GO:0035269	#N/A
6:55991373|56036516	900.313	1275.59	0	0	852.448	0	410	ENSRNOG00000004823	60566196	60782556	#N/A	#N/A	#N/A	GO:0005085,GO:0005829,GO:0016020,GO:0017124,GO:0030165,GO:0030675,GO:0030971,GO:0032420,GO:0032855,GO:0048365,GO:0060326	K17697|0|mmu:238130|Dock4, 5330406C03, 6330411N01Rik, AF263288, C030023J22, mKIAA0716; dedicator of cytokinesis 4; K17697 dedicator of cytokinesis protein 4 (A)
6:60609626|60618957	1685.52	818.774	1812.81	961.372	0	1082.37	365	ENSRNOG00000060335	72376330	72462658	6:60609626|60618957	#N/A	#N/A	GO:0000122,GO:0000159,GO:0003700,GO:0005516,GO:0005654,GO:0005794,GO:0005886,GO:0030425,GO:0032355,GO:0032403,GO:0033147,GO:0043025,GO:0045944,GO:0051721,GO:0070016	K17608|0|rno:114520|Strn3, Gs2na, Sg2na; striatin, calmodulin binding protein 3; K17608 striatin 1/3/4 (A)
6:72418120|72430205	2460.86	3735.66	2835.75	2406.18	0	3104.07	700	ENSRNOG00000004841	73553210	73990534	6:72418120|72430205	#N/A	#N/A	GO:0005102,GO:0005640,GO:0005901,GO:0008179,GO:0010738,GO:0010880,GO:0014701,GO:0014704,GO:0016301,GO:0030315,GO:0030818,GO:0032514,GO:0032947,GO:0034237,GO:0034629,GO:0034704,GO:0043495,GO:0044325,GO:0047485,GO:0048471,GO:0051281,GO:0051533,GO:0051721,GO:0060306,GO:0060316,GO:0061051,GO:0070886,GO:0071320,GO:0071345,GO:0071872,GO:0086004,GO:1901381,GO:1901897,GO:1902261,GO:2000481	K16523|0|rno:64553|Akap6, mAkap; A kinase (PRKA) anchor protein 6; K16523 A-kinase anchor protein 6 (A)
6:73787676|73789019	0	0	0	0	0	504.551	261	#N/A	#N/A	#N/A	#N/A	#N/A	#N/A	#N/A	#N/A
6:74325751|74326157	0	0	487.721	0	490.704	647.115	407	ENSRNOG00000006828	75793960	75874235	#N/A	#N/A	#N/A	GO:0000228,GO:0006261,GO:0008270,GO:0008623	K11655|0|rno:314126|Baz1a; bromodomain adjacent to zinc finger domain, 1A; K11655 bromodomain adjacent to zinc finger domain protein 1A (A)
6:75865044|75873854	20.947	0	37.5482	0	0	0	8811	ENSRNOG00000006828	75793960	75874235	#N/A	#N/A	#N/A	GO:0000228,GO:0006261,GO:0008270,GO:0008623	K11655|0|rno:314126|Baz1a; bromodomain adjacent to zinc finger domain, 1A; K11655 bromodomain adjacent to zinc finger domain protein 1A (A)
6:75865069|75873854	0	0	37.6551	0	0	0	8786	ENSRNOG00000006828	75793960	75874235	#N/A	#N/A	#N/A	GO:0000228,GO:0006261,GO:0008270,GO:0008623	K11655|0|rno:314126|Baz1a; bromodomain adjacent to zinc finger domain, 1A; K11655 bromodomain adjacent to zinc finger domain protein 1A (A)
6:75865092|75873854	21.0618	0	0	24.0261	0	15.0277	8763	ENSRNOG00000046256	76396784	76608864	#N/A	#N/A	#N/A	GO:0005098,GO:0005634,GO:0005739,GO:0005829,GO:0006355,GO:0017123,GO:0032859,GO:0046982	#N/A
6:76487880|76492176	4017.99	2719.75	4108.9	2404.46	3688.55	3595.33	934	ENSRNOG00000046256	76396784	76608864	6:76487880|76492176	6:76487880|76492176	6:76487880|76492176	GO:0005098,GO:0005634,GO:0005739,GO:0005829,GO:0006355,GO:0017123,GO:0032859,GO:0046982	#N/A
6:76591791|76599536	4058.54	4243.97	3955.02	3297.91	3558.08	3442.65	7746	#N/A	#N/A	#N/A	6:76591791|76599536	6:76591791|76599536	6:76591791|76599536	#N/A	#N/A
6:77992175|77993068	137.632	0	0	0	0	0	894	ENSRNOG00000009151	78172790	78499599	#N/A	#N/A	#N/A	GO:0005634	#N/A
6:78285568|78298091	1101.88	1115.12	987.575	0	894.253	1179.29	335	ENSRNOG00000009151	78172790	78499599	6:78285568|78298091	#N/A	#N/A	GO:0005634	#N/A
6:78285568|78353348	0	1180.57	0	1267.36	0	0	443	ENSRNOG00000004826	91883425	92007957	#N/A	#N/A	#N/A	GO:0003677,GO:0005089,GO:0005543,GO:0005622,GO:0035023,GO:0043234,GO:0046982,GO:0050790,GO:0051057	K03099|0|rno:85384|Sos2, Sos1; son of sevenless homolog 2 (Drosophila); K03099 son of sevenless (A)
6:91933750|91961861	0	0	0	0	0	267.658	984	ENSRNOG00000004826	91883425	92007957	#N/A	#N/A	#N/A	GO:0003677,GO:0005089,GO:0005543,GO:0005622,GO:0035023,GO:0043234,GO:0046982,GO:0050790,GO:0051057	K03099|0|rno:85384|Sos2, Sos1; son of sevenless homolog 2 (Drosophila); K03099 son of sevenless (A)
6:91938501|91945956	0	0	716.099	0	0	0	462	#N/A	#N/A	#N/A	#N/A	#N/A	#N/A	#N/A	#N/A
6:95500522|95531984	132.964	149.602	136.697	0	0	89.9879	31463	#N/A	#N/A	#N/A	6:95500522|95531984	#N/A	#N/A	#N/A	#N/A
6:96706629|96708455	101.02	0	0	0	0	0	1827	ENSRNOG00000006911	99659651	99783047	#N/A	#N/A	#N/A	GO:0005200,GO:0005543,GO:0005886,GO:0006779,GO:0007009,GO:0008091,GO:0009986,GO:0014731,GO:0030097,GO:0030506,GO:0043234,GO:0046982,GO:0051015,GO:0051693	K06115|0|mmu:20741|Sptb, AI842465, D330027P03Rik, Gm1301, Spnb-1, Spnb1, ja, jaundiced, mKIAA4219; spectrin beta, erythrocytic; K06115 spectrin beta (A)
6:99733731|99735168	0	0	0	0	138.885	91.5771	1438	ENSRNOG00000008451	100337226	100537224	#N/A	#N/A	#N/A	GO:0007179,GO:0007229,GO:0007585,GO:0008424,GO:0016021,GO:0016477,GO:0017124,GO:0032580,GO:0033578,GO:0036071,GO:0043112	K00717|0|rno:432392|Fut8; fucosyltransferase 8 (alpha (1,6) fucosyltransferase) (EC:2.4.1.68); K00717 glycoprotein 6-alpha-L-fucosyltransferase [EC:2.4.1.68] (A)
6:100396828|100397255	0	1920.2	0	0	0	0	428	ENSRNOG00000059245	102477036	102512505	#N/A	#N/A	#N/A	GO:0003677,GO:0005524,GO:0005634,GO:0006281,GO:0006310,GO:0008094	K10869|0|rno:500679|Rad51b, RGD1560681, Rad51l1; RAD51 paralog B; K10869 RAD51-like protein 1 (A)
6:102499244|102512499	558.017	0	0	0	339.654	0	441	ENSRNOG00000059245	102477036	102512505	#N/A	#N/A	#N/A	GO:0003677,GO:0005524,GO:0005634,GO:0006281,GO:0006310,GO:0008094	K10869|0|rno:500679|Rad51b, RGD1560681, Rad51l1; RAD51 paralog B; K10869 RAD51-like protein 1 (A)
6:102510293|102512499	607.119	0	0	0	0	0	304	ENSRNOG00000005998	104718512	104877980	#N/A	#N/A	#N/A	GO:0001654,GO:0005509,GO:0005604,GO:0007165,GO:0010811,GO:0030198,GO:0045667,GO:0050840,GO:0060173	#N/A
6:104828874|104846483	860.439	0	0	0	872.887	0	286	ENSRNOG00000029871	104891376	105097054	#N/A	#N/A	#N/A	GO:0005432,GO:0005516,GO:0005739,GO:0005874,GO:0005887,GO:0007154,GO:0021537,GO:0035725,GO:0042383,GO:0043025,GO:0043197,GO:0060402,GO:0071320,GO:1990034,GO:1990035	K05849|0|rno:140448|Slc8a3, Ncx3; solute carrier family 8 (sodium/calcium exchanger), member 3; K05849 solute carrier family 8 (sodium/calcium exchanger) (A)
6:105078168|105080571	0	124.315	0	0	103.846	136.947	2404	ENSRNOG00000007646	106039991	106163302	#N/A	#N/A	#N/A	GO:0005096,GO:0005737,GO:0005886,GO:0014069,GO:0019901,GO:0030054,GO:0031532,GO:0032861,GO:0043025,GO:0043197,GO:0043234,GO:0045211,GO:0046875,GO:0048013,GO:0048167,GO:0050770,GO:0051015,GO:0061001	K17701|0|rno:246212|Sipa1l1, SPAL, Spa-1, Spa1, Spar; signal-induced proliferation-associated 1 like 1; K17701 signal-induced proliferation-associated 1 like protein 1 (A)
6:106053312|106055105	0	0	0	195.597	0	0	1794	ENSRNOG00000007646	106039991	106163302	#N/A	#N/A	#N/A	GO:0005096,GO:0005737,GO:0005886,GO:0014069,GO:0019901,GO:0030054,GO:0031532,GO:0032861,GO:0043025,GO:0043197,GO:0043234,GO:0045211,GO:0046875,GO:0048013,GO:0048167,GO:0050770,GO:0051015,GO:0061001	K17701|0|rno:246212|Sipa1l1, SPAL, Spa-1, Spa1, Spar; signal-induced proliferation-associated 1 like 1; K17701 signal-induced proliferation-associated 1 like protein 1 (A)
6:106066868|106111070	0	0	0	0	2.25908	0	44203	#N/A	#N/A	#N/A	#N/A	#N/A	#N/A	#N/A	#N/A
6:109710612|109745287	0	0	0	10.1194	0	0	34676	ENSRNOG00000009318	109710781	109879607	#N/A	#N/A	#N/A	GO:0005813,GO:0005874,GO:0005886,GO:0006351,GO:0018094,GO:0031965,GO:0035085,GO:0070737	K16602|0|rno:299208|Ttll5, RGD1563583; tubulin tyrosine ligase-like family, member 5; K16602 tubulin polyglutamylase TTLL5 [EC:6.-.-.-] (A)
6:109729890|109745287	0	0	0	0	1092.54	1296.71	457	ENSRNOG00000009318	109710781	109879607	#N/A	#N/A	#N/A	GO:0005813,GO:0005874,GO:0005886,GO:0006351,GO:0018094,GO:0031965,GO:0035085,GO:0070737	K16602|0|rno:299208|Ttll5, RGD1563583; tubulin tyrosine ligase-like family, member 5; K16602 tubulin polyglutamylase TTLL5 [EC:6.-.-.-] (A)
6:109742370|109745287	2240.85	0	0	2323.85	2479.92	2616.32	302	ENSRNOG00000009318	109710781	109879607	#N/A	6:109742370|109745287	#N/A	GO:0005813,GO:0005874,GO:0005886,GO:0006351,GO:0018094,GO:0031965,GO:0035085,GO:0070737	K16602|0|rno:299208|Ttll5, RGD1563583; tubulin tyrosine ligase-like family, member 5; K16602 tubulin polyglutamylase TTLL5 [EC:6.-.-.-] (A)
6:109866978|109875835	0	0	0	0	502.642	0	298	ENSRNOG00000010457	110624856	110637382	#N/A	#N/A	#N/A	GO:0001937,GO:0005615,GO:0005783,GO:0007050,GO:0009611,GO:0010628,GO:0016525,GO:0043537,GO:0045177,GO:1901491,GO:2000772	#N/A
6:110632463|110633747	3262.5	4528.07	0	0	4539.01	3990.54	132	ENSRNOG00000011334	111049559	111120799	#N/A	#N/A	#N/A	GO:0016021	#N/A
6:111076483|111077776	0	0	0	0	402.654	0	372	#N/A	#N/A	#N/A	#N/A	#N/A	#N/A	#N/A	#N/A
6:114966585|115018802	4.71266	2.86159	0	0	0	0	52218	#N/A	#N/A	#N/A	#N/A	#N/A	#N/A	#N/A	#N/A
6:115092099|115117832	0	11.6131	0	0	0	0	25734	#N/A	#N/A	#N/A	#N/A	#N/A	#N/A	#N/A	#N/A
6:115092099|115141072	0	0	0	0	0	5.37787	48974	ENSRNOG00000003813	122419046	122545899	#N/A	#N/A	#N/A	GO:0005244,GO:0005267,GO:0016021,GO:0071805	K04920|0|rno:65272|Kcnk10, TREK2; potassium channel, subfamily K, member 10; K04920 potassium channel subfamily K member 10 (A)
6:122463068|122490308	0	0	0	0	650.542	536.189	614	ENSRNOG00000004709	123187726	123577695	#N/A	#N/A	#N/A	GO:0003700,GO:0005634,GO:0006355,GO:0043565	K09407|0|hgl:101716185|Foxn3; forkhead box N3; K09407 forkhead box protein N (A)
6:123356153|123405248	0	0	5.39087	0	0	0	49096	ENSRNOG00000004709	123187726	123577695	#N/A	#N/A	#N/A	GO:0003700,GO:0005634,GO:0006355,GO:0043565	K09407|0|hgl:101716185|Foxn3; forkhead box N3; K09407 forkhead box protein N (A)
6:123404372|123405248	0	0	226.343	0	0	0	877	ENSRNOG00000004362	124557913	124735778	#N/A	#N/A	#N/A	GO:0000287,GO:0004674,GO:0005524,GO:0005634,GO:0005737,GO:0006954,GO:0007243,GO:0033129,GO:0035066,GO:0043987,GO:0043988,GO:0043990,GO:0045892,GO:0045944,GO:0051092,GO:0070498	K04445|0|bacu:102999918|RPS6KA5; ribosomal protein S6 kinase, 90kDa, polypeptide 5; K04445 ribosomal protein S6 kinase alpha-5 [EC:2.7.11.1] (A)
6:124596541|124629605	0	1813.43	0	1533.06	1817.81	0	412	ENSRNOG00000004362	124557913	124735778	#N/A	#N/A	#N/A	GO:0000287,GO:0004674,GO:0005524,GO:0005634,GO:0005737,GO:0006954,GO:0007243,GO:0033129,GO:0035066,GO:0043987,GO:0043988,GO:0043990,GO:0045892,GO:0045944,GO:0051092,GO:0070498	K04445|0|bacu:102999918|RPS6KA5; ribosomal protein S6 kinase, 90kDa, polypeptide 5; K04445 ribosomal protein S6 kinase alpha-5 [EC:2.7.11.1] (A)
6:124651885|124677509	2536.97	0	0	0	0	0	291	ENSRNOG00000004482	124905808	125027553	#N/A	#N/A	#N/A	GO:0001932,GO:0016055,GO:0030165,GO:0031648,GO:0043621,GO:0051260	#N/A
6:124963239|124981303	0	0	0	449.873	0	0	780	#N/A	#N/A	#N/A	#N/A	#N/A	#N/A	#N/A	#N/A
6:125182739|125246995	5.74456	0	3.0892	0	0	7.17288	64257	#N/A	#N/A	#N/A	#N/A	#N/A	#N/A	#N/A	#N/A
6:125538240|125594377	52.603	55.8971	77.7914	57.5063	65.8156	75.0653	56138	ENSRNOG00000005470	125819640	125853461	6:125538240|125594377	6:125538240|125594377	6:125538240|125594377	GO:0000226,GO:0001012,GO:0004221,GO:0004407,GO:0004843,GO:0005759,GO:0006355,GO:0006515,GO:0008242,GO:0010810,GO:0030036,GO:0031625,GO:0031966,GO:0034605,GO:0035520,GO:0035640,GO:0042405,GO:0043161,GO:0045104,GO:0070932,GO:0071218	K11863|0|rno:60331|Atxn3, Rsca3; ataxin 3 (EC:3.4.19.12); K11863 Ataxin-3 [EC:3.4.22.-] (A)
6:125824540|125832694	0	1031.95	0	969.339	0	0	362	#N/A	#N/A	#N/A	#N/A	#N/A	#N/A	#N/A	#N/A
6:126864143|126874280	0	0	78.3202	0	0	0	10138	#N/A	#N/A	#N/A	#N/A	#N/A	#N/A	#N/A	#N/A
6:126864143|126883987	27.9009	0	26.6737	53.0462	25.1595	39.8149	19845	#N/A	#N/A	#N/A	#N/A	6:126864143|126883987	#N/A	#N/A	#N/A
6:126864143|126894194	124.877	144.195	127.702	133.112	127.93	168.707	30052	ENSRNOG00000009117	127282466	127301083	6:126864143|126894194	6:126864143|126894194	6:126864143|126894194	GO:0004843,GO:0006508,GO:0006520,GO:0008242,GO:0070536,GO:0071108	K09603|7.22974e-173|rno:314405|Otub2; OTU deubiquitinase, ubiquitin aldehyde binding 2 (EC:3.4.19.12); K09603 ubiquitin thioesterase protein OTUB2 [EC:3.4.19.12] (A)
6:127294834|127295690	0	695.006	0	0	0	0	215	ENSRNOG00000011044	128473570	128567198	#N/A	#N/A	#N/A	GO:0003779,GO:0005737,GO:0008285,GO:0016021,GO:0031175	#N/A
6:128494579|128496573	649.874	0	0	741.34	0	0	284	ENSRNOG00000005274	129835919	129902793	#N/A	#N/A	#N/A	GO:0004674,GO:0005524,GO:0005730,GO:0005795,GO:0005856,GO:0007067,GO:0042802,GO:0046777,GO:0051301,GO:0090166	K08816|0|rno:362779|Vrk1; vaccinia related kinase 1 (EC:2.7.11.1); K08816 vaccinia related kinase [EC:2.7.11.1] (A)
6:129864989|129871224	0	0	1796.4	0	0	0	221	ENSRNOG00000005274	129835919	129902793	#N/A	#N/A	#N/A	GO:0004674,GO:0005524,GO:0005730,GO:0005795,GO:0005856,GO:0007067,GO:0042802,GO:0046777,GO:0051301,GO:0090166	K08816|0|rno:362779|Vrk1; vaccinia related kinase 1 (EC:2.7.11.1); K08816 vaccinia related kinase [EC:2.7.11.1] (A)
6:129864989|129890111	917.374	0	924.988	654.056	279.194	736.372	1073	ENSRNOG00000005274	129835919	129902793	#N/A	6:129864989|129890111	#N/A	GO:0004674,GO:0005524,GO:0005730,GO:0005795,GO:0005856,GO:0007067,GO:0042802,GO:0046777,GO:0051301,GO:0090166	K08816|0|rno:362779|Vrk1; vaccinia related kinase 1 (EC:2.7.11.1); K08816 vaccinia related kinase [EC:2.7.11.1] (A)
6:129864989|129898091	0	0	0	288.096	0	0	1218	ENSRNOG00000014476	132510757	132590241	#N/A	#N/A	#N/A	GO:0003779,GO:0005522,GO:0005737,GO:0005856,GO:0005925,GO:0007411,GO:0017124,GO:0030027,GO:0030048,GO:0030168,GO:0045010,GO:0051016,GO:0051289	#N/A
6:132551396|132555729	0	5813.41	4767.11	0	0	0	347	#N/A	#N/A	#N/A	#N/A	#N/A	#N/A	#N/A	#N/A
6:133761889|133773274	64.839	0	0	0	0	0	11386	#N/A	#N/A	#N/A	#N/A	#N/A	#N/A	#N/A	#N/A
6:133867516|133868088	429.469	0	0	0	0	0	573	#N/A	#N/A	#N/A	#N/A	#N/A	#N/A	#N/A	#N/A
6:133867516|133868759	346.182	120.118	425.515	0	0	793.938	1244	#N/A	#N/A	#N/A	6:133867516|133868759	#N/A	#N/A	#N/A	#N/A
6:133891897|133892514	497.746	483.58	0	0	0	0	618	ENSRNOG00000007850	135228803	135259603	#N/A	#N/A	#N/A	GO:0004693,GO:0005524,GO:0005737,GO:0006468	K08830|0|mmu:26448|Mok, RAGE1, Rage, Stk30; MOK protein kinase (EC:2.7.11.22); K08830 renal tumor antigen [EC:2.7.11.22] (A)
6:135244143|135251032	0	0	0	1017.1	0	0	276	ENSRNOG00000009675	135746754	135830086	#N/A	#N/A	#N/A	GO:0000287,GO:0004674,GO:0005083,GO:0005524,GO:0005543,GO:0005737,GO:0005886,GO:0005911,GO:0006468,GO:0016477,GO:0017048,GO:0031032,GO:0031252,GO:0031532,GO:0035556,GO:0042641	K16307|0|rno:113960|Cdc42bpb; CDC42 binding protein kinase beta (DMPK-like) (EC:2.7.11.1); K16307 serine/threonine-protein kinase MRCK [EC:2.7.11.1] (A)
6:135786660|135797661	0	1774.66	2200.34	2667.18	2846.32	0	421	ENSRNOG00000010330	136041777	136129661	#N/A	#N/A	#N/A	GO:0004674,GO:0005524,GO:0005886,GO:0006468	K08798|0|rno:170577|Mark3; MAP/microtubule affinity-regulating kinase 3 (EC:2.7.11.1); K08798 MAP/microtubule affinity-regulating kinase [EC:2.7.11.1] (A)
6:136059672|136084622	4601.32	6622.77	7331.58	5248.93	5394.01	3647.86	361	ENSRNOG00000012653	136398518	136436818	6:136059672|136084622	6:136059672|136084622	6:136059672|136084622	GO:0005730,GO:0005737,GO:0005886,GO:0006917,GO:0072332	K17554|0|mmu:21981|Ppp1r13b, AI449786, ASPP1, AW545810, Tp53bp2, Trp53bp2, p85; protein phosphatase 1, regulatory (inhibitor) subunit 13B; K17554 apoptosis-stimulating of p53 protein 1 (A)
6:136430192|136436620	1248.26	1949.04	1534.32	3051.31	2460.28	3626.19	345	ENSRNOG00000004711	137924293	137950075	6:136430192|136436620	6:136430192|136436620	6:136430192|136436620	GO:0001103,GO:0003682,GO:0003700,GO:0005783,GO:0005794,GO:0006355,GO:0008270,GO:0016581,GO:0019899,GO:0033363,GO:0043565	K11660|0|cge:100754490|Mta1; metastasis associated 1; K11660 metastasis-associated protein MTA (A)
6:137924572|137936007	0	0	507.031	0	0	0	522	#N/A	#N/A	#N/A	#N/A	#N/A	#N/A	#N/A	#N/A
6:144211592|144275272	92.7444	95.0325	68.5771	62.8173	65.0762	62.0379	63681	ENSRNOG00000004968	144291974	144363947	6:144211592|144275272	6:144211592|144275272	6:144211592|144275272	GO:0001833,GO:0005634,GO:0007067,GO:0030261,GO:0035064,GO:0051301	K11492|0|rno:362798|Ncapg2, Luzp5, RGD1308406; non-SMC condensin II complex, subunit G2; K11492 condensin-2 complex subunit G2 (A)
6:144343082|144347969	0	0	1301.66	0	818.51	0	305	ENSRNOG00000005451	145785275	146099053	#N/A	#N/A	#N/A	GO:0001539,GO:0003777,GO:0005524,GO:0005858,GO:0005929,GO:0006200,GO:0007018,GO:0007368,GO:0016887	K10408|0|rno:117253|Dnah11, Dnahc11; dynein, axonemal, heavy chain 11; K10408 dynein heavy chain, axonemal (A)
6:145851096|145888529	0	0	0	0	62.8435	0	1589	ENSRNOG00000005451	145785275	146099053	#N/A	#N/A	#N/A	GO:0001539,GO:0003777,GO:0005524,GO:0005858,GO:0005929,GO:0006200,GO:0007018,GO:0007368,GO:0016887	K10408|0|rno:117253|Dnah11, Dnahc11; dynein, axonemal, heavy chain 11; K10408 dynein heavy chain, axonemal (A)
6:145912110|145918030	313.086	0	0	0	0	0	786	ENSRNOG00000005451	145785275	146099053	#N/A	#N/A	#N/A	GO:0001539,GO:0003777,GO:0005524,GO:0005858,GO:0005929,GO:0006200,GO:0007018,GO:0007368,GO:0016887	K10408|0|rno:117253|Dnah11, Dnahc11; dynein, axonemal, heavy chain 11; K10408 dynein heavy chain, axonemal (A)
6:146086937|146096861	0	0	313.962	0	0	0	843	ENSRNOG00000003076	2554308	2588843	#N/A	#N/A	#N/A	GO:0000166,GO:0003723,GO:0005634	#N/A
7:2558105|2558739	3717.31	2708.63	0	0	1810.12	1591.39	331	ENSRNOG00000007905	3355116	3384675	#N/A	#N/A	#N/A	GO:0005178,GO:0005737,GO:0005927,GO:0007155,GO:0007229,GO:0007519,GO:0008360,GO:0009986,GO:0016477,GO:0031594,GO:0034677,GO:0042383,GO:0043236,GO:0046872,GO:0046982,GO:0048514,GO:0050839	K06583|0|rno:81008|Itga7; integrin, alpha 7; K06583 integrin alpha 7 (A)
7:3368026|3372361	0	0	0	0	437.975	0	456	#N/A	#N/A	#N/A	#N/A	#N/A	#N/A	#N/A	#N/A
7:9897983|9906503	0	0	0	0	0	61.8181	8521	ENSRNOG00000007432	24745051	24851227	#N/A	#N/A	#N/A	GO:0003677,GO:0003899,GO:0005634,GO:0006351,GO:0032549,GO:0032728,GO:0045089,GO:0046872,GO:0051607	K03021|0|rno:362858|Polr3b, RGD1565311; polymerase (RNA) III (DNA directed) polypeptide B (EC:2.7.7.6); K03021 DNA-directed RNA polymerase III subunit RPC2 [EC:2.7.7.6] (A)
7:24777879|24826879	0	0	0	0	0	264.699	1990	ENSRNOG00000008713	26522314	26607861	#N/A	#N/A	#N/A	GO:0005886,GO:0006812,GO:0008324,GO:0016021	K15122|0|rno:362861|Slc41a2; solute carrier family 41 (magnesium transporter), member 2; K15122 solute carrier family 41 (A)
7:26522315|26526603	598.749	0	0	0	0	0	822	ENSRNOG00000005228	28956512	29022868	#N/A	#N/A	#N/A	GO:0003976,GO:0005509,GO:0005634,GO:0005794,GO:0008134,GO:0009306,GO:0016021,GO:0030154,GO:0046835	K08239|0|rno:362865|Gnptab, RGD1564821; N-acetylglucosamine-1-phosphate transferase, alpha and beta subunits; K08239 UDP-N-acetylglucosamine-lysosomal-enzyme [EC:2.7.8.17] (A)
7:28987514|28990116	1337.42	0	1618.23	0	0	0	368	ENSRNOG00000005228	28956512	29022868	#N/A	#N/A	#N/A	GO:0003976,GO:0005509,GO:0005634,GO:0005794,GO:0008134,GO:0009306,GO:0016021,GO:0030154,GO:0046835	K08239|0|rno:362865|Gnptab, RGD1564821; N-acetylglucosamine-1-phosphate transferase, alpha and beta subunits; K08239 UDP-N-acetylglucosamine-lysosomal-enzyme [EC:2.7.8.17] (A)
7:28987514|28992637	649.874	789.223	931.937	0	0	0	568	ENSRNOG00000006841	29492016	29701721	7:28987514|28992637	#N/A	#N/A	GO:0005229,GO:0005622,GO:0005886,GO:0016021	#N/A
7:29603869|29624094	1106.5	1612.51	476.025	0	898.006	710.546	278	ENSRNOG00000007875	30377360	30397930	7:29603869|29624094	#N/A	#N/A	GO:0005737,GO:0005856	K11662|0|rno:314718|Actr6; ARP6 actin-related protein 6 homolog (yeast); K11662 actin-related protein 6 (A)
7:30382502|30388657	3691.29	0	0	0	2567.78	0	350	ENSRNOG00000024870	30699476	31681182	#N/A	#N/A	#N/A	GO:0005737,GO:0005886,GO:0014069,GO:0015030,GO:0030054,GO:0043197,GO:0045211,GO:0046875	#N/A
7:30714506|30735182	648.447	492.181	348.709	462.32	197.348	780.758	759	ENSRNOG00000024870	30699476	31681182	7:30714506|30735182	7:30714506|30735182	7:30714506|30735182	GO:0005737,GO:0005886,GO:0014069,GO:0015030,GO:0030054,GO:0043197,GO:0045211,GO:0046875	#N/A
7:30727478|30735182	1331.63	1455.45	1145.76	1974.77	1404.93	0	462	#N/A	#N/A	#N/A	7:30727478|30735182	#N/A	#N/A	#N/A	#N/A
7:32922004|32982696	65.8872	88.6321	65.412	67.0662	56.7629	80.2803	60693	#N/A	#N/A	#N/A	7:32922004|32982696	7:32922004|32982696	7:32922004|32982696	#N/A	#N/A
7:32930268|32982696	0	0	7.57224	5.3543	0	0	52429	#N/A	#N/A	#N/A	#N/A	#N/A	#N/A	#N/A	#N/A
7:32949652|32982696	27.9262	38.4362	28.0328	27.6091	31.7298	41.8436	33045	#N/A	#N/A	#N/A	7:32949652|32982696	7:32949652|32982696	7:32949652|32982696	#N/A	#N/A
7:32955133|32982696	13.3917	27.1053	14.403	0	0	0	27564	#N/A	#N/A	#N/A	7:32955133|32982696	#N/A	#N/A	#N/A	#N/A
7:32979163|32982696	174.084	232.554	0	0	0	0	3534	ENSRNOG00000007713	35309265	35543759	#N/A	#N/A	#N/A	GO:0016021	#N/A
7:35322451|35383440	0	0	0	0	0	718.298	275	ENSRNOG00000024450	41304440	41404370	#N/A	#N/A	#N/A	GO:0005814,GO:0005932,GO:0042384	K16482|0|rno:100362836|Poc1b; POC1 centriolar protein B; K16482 centriolar protein POC1 (A)
7:41322521|41326655	0	636.76	0	0	0	0	352	ENSRNOG00000024450	41304440	41404370	#N/A	#N/A	#N/A	GO:0005814,GO:0005932,GO:0042384	K16482|0|rno:100362836|Poc1b; POC1 centriolar protein B; K16482 centriolar protein POC1 (A)
7:41322521|41345284	427.232	0	0	0	0	0	576	ENSRNOG00000004585	47181981	47586137	#N/A	#N/A	#N/A	GO:0005783,GO:0016021	#N/A
7:47425324|47425894	646.46	523.384	0	0	0	0	571	ENSRNOG00000027451	47847822	47928674	#N/A	#N/A	#N/A	GO:0008168,GO:0032259	#N/A
7:47865531|47889037	0	1784.96	0	1437.14	2044.88	898.894	293	ENSRNOG00000052157	52165233	52404774	#N/A	7:47865531|47889037	#N/A	GO:0000166,GO:0005635,GO:0016020,GO:0017111	#N/A
7:52310713|52318397	401.445	0	0	0	244.351	859.301	613	ENSRNOG00000042668	62850515	62972084	#N/A	#N/A	#N/A	GO:0005739,GO:0005783,GO:0008270,GO:0030091,GO:0033743,GO:0055114	K07305|6.88092e-158|rno:680036|Msrb3; methionine sulfoxide reductase B3; K07305 peptide-methionine (R)-S-oxide reductase [EC:1.8.4.12] (A)
7:62929510|62931338	0	0	0	0	1335	0	187	ENSRNOG00000042668	62850515	62972084	#N/A	#N/A	#N/A	GO:0005739,GO:0005783,GO:0008270,GO:0030091,GO:0033743,GO:0055114	K07305|6.88092e-158|rno:680036|Msrb3; methionine sulfoxide reductase B3; K07305 peptide-methionine (R)-S-oxide reductase [EC:1.8.4.12] (A)
7:62929510|62949077	0	0	0	0	0	841.456	313	ENSRNOG00000004013	64672722	64864404	#N/A	#N/A	#N/A	GO:0000122,GO:0003677,GO:0003682,GO:0004402,GO:0004871,GO:0005634,GO:0005739,GO:0005789,GO:0005791,GO:0005794,GO:0005874,GO:0005886,GO:0007399,GO:0008022,GO:0014069,GO:0015031,GO:0016922,GO:0030054,GO:0030165,GO:0030331,GO:0030375,GO:0030395,GO:0031410,GO:0032403,GO:0033142,GO:0035259,GO:0043025,GO:0043197,GO:0045121,GO:0045211,GO:0045925,GO:0045944,GO:0046965,GO:0046966,GO:0046983,GO:0048786,GO:…	#N/A
7:64707678|64722547	0	0	540.584	0	0	0	612	ENSRNOG00000004226	64923615	64982281	#N/A	#N/A	#N/A	GO:0000287,GO:0001960,GO:0004674,GO:0005524,GO:0005634,GO:0005737,GO:0009615,GO:0010933,GO:0010936,GO:0032088,GO:0032494,GO:0032496,GO:0032695,GO:0032715,GO:0032720,GO:0034122,GO:0042177,GO:0042803,GO:0042981,GO:0043242,GO:0043330,GO:0043407,GO:0045824,GO:0046777,GO:0046982,GO:0051092,GO:0070498	K04732|0|rno:314870|Irak3; interleukin-1 receptor-associated kinase 3 (EC:2.7.11.1); K04732 interleukin-1 receptor-associated kinase 3 [EC:2.7.11.1] (A)
7:64959567|64961215	0	475.88	1053.62	447.007	0	0	314	#N/A	#N/A	#N/A	#N/A	#N/A	#N/A	#N/A	#N/A
7:70688610|70697117	0	0	0	0	0	30.9563	8508	#N/A	#N/A	#N/A	#N/A	#N/A	#N/A	#N/A	#N/A
7:70688610|70731463	0	0	0	11.4636	0	0	42854	#N/A	#N/A	#N/A	#N/A	#N/A	#N/A	#N/A	#N/A
7:71069214|71077102	0	0	41.9366	0	0	0	7889	ENSRNOG00000011278	73618644	73883812	#N/A	#N/A	#N/A	GO:0000287,GO:0001841,GO:0003157,GO:0003682,GO:0004697,GO:0005080,GO:0005524,GO:0005634,GO:0005768,GO:0005886,GO:0006357,GO:0006972,GO:0007417,GO:0008285,GO:0010631,GO:0016023,GO:0017049,GO:0030374,GO:0030496,GO:0032154,GO:0035329,GO:0035402,GO:0035407,GO:0042393,GO:0042826,GO:0043065,GO:0043539,GO:0046330,GO:0046621,GO:0048365,GO:0050681,GO:0051897,GO:0060215,GO:0060706,GO:0071902,GO:0090090,GO:…	K04412|0|rno:65189|Stk3, MST2; serine/threonine kinase 3 (EC:2.7.11.1); K04412 serine/threonine kinase 3 (A)
7:73684650|73748233	1263.47	0	0	0	0	0	633	ENSRNOG00000011278	73618644	73883812	#N/A	#N/A	#N/A	GO:0000287,GO:0001841,GO:0003157,GO:0003682,GO:0004697,GO:0005080,GO:0005524,GO:0005634,GO:0005768,GO:0005886,GO:0006357,GO:0006972,GO:0007417,GO:0008285,GO:0010631,GO:0016023,GO:0017049,GO:0030374,GO:0030496,GO:0032154,GO:0035329,GO:0035402,GO:0035407,GO:0042393,GO:0042826,GO:0043065,GO:0043539,GO:0046330,GO:0046621,GO:0048365,GO:0050681,GO:0051897,GO:0060215,GO:0060706,GO:0071902,GO:0090090,GO:…	K04412|0|rno:65189|Stk3, MST2; serine/threonine kinase 3 (EC:2.7.11.1); K04412 serine/threonine kinase 3 (A)
7:73808151|73848871	934.976	0	1307.26	1279.88	1972.88	2101.4	658	ENSRNOG00000011278	73618644	73883812	#N/A	7:73808151|73848871	#N/A	GO:0000287,GO:0001841,GO:0003157,GO:0003682,GO:0004697,GO:0005080,GO:0005524,GO:0005634,GO:0005768,GO:0005886,GO:0006357,GO:0006972,GO:0007417,GO:0008285,GO:0010631,GO:0016023,GO:0017049,GO:0030374,GO:0030496,GO:0032154,GO:0035329,GO:0035402,GO:0035407,GO:0042393,GO:0042826,GO:0043065,GO:0043539,GO:0046330,GO:0046621,GO:0048365,GO:0050681,GO:0051897,GO:0060215,GO:0060706,GO:0071902,GO:0090090,GO:…	K04412|0|rno:65189|Stk3, MST2; serine/threonine kinase 3 (EC:2.7.11.1); K04412 serine/threonine kinase 3 (A)
7:73834044|73848871	8139.76	7126.48	9161.65	7989.74	7374.15	8509.07	325	#N/A	#N/A	#N/A	7:73834044|73848871	7:73834044|73848871	7:73834044|73848871	#N/A	#N/A
7:74559549|74561933	128.976	0	0	0	0	0	2385	ENSRNOG00000006816	76789531	76853840	#N/A	#N/A	#N/A	GO:0003723,GO:0005634,GO:0005737,GO:0008270,GO:0033160,GO:0034450,GO:0035413,GO:0042787,GO:0043130,GO:0050847,GO:0090263,GO:1901315,GO:2000780	K10593|0|mmu:70790|Ubr5, Edd, Edd1; ubiquitin protein ligase E3 component n-recognin 5; K10593 E3 ubiquitin-protein ligase EDD1 [EC:6.3.2.19] (A)
7:76837537|76845975	0	0	0	0	0	1193.76	8439	ENSRNOG00000004201	78092037	78594138	#N/A	#N/A	#N/A	GO:0005886,GO:0006886,GO:0017137,GO:0017156,GO:0019904,GO:0019933,GO:0030054,GO:0030073,GO:0042391,GO:0042734,GO:0043005,GO:0043234,GO:0044325,GO:0046872,GO:0046982,GO:0048791,GO:2000300	K15297|0|rno:116839|Rims2, Nim2, Rim2; regulating synaptic membrane exocytosis 2; K15297 regulating synaptic membrane exocytosis protein 2 (A)
7:78170329|78189124	81.8278	123.223	63.3653	108.28	37.1892	52.5463	18796	ENSRNOG00000004201	78092037	78594138	7:78170329|78189124	7:78170329|78189124	7:78170329|78189124	GO:0005886,GO:0006886,GO:0017137,GO:0017156,GO:0019904,GO:0019933,GO:0030054,GO:0030073,GO:0042391,GO:0042734,GO:0043005,GO:0043234,GO:0044325,GO:0046872,GO:0046982,GO:0048791,GO:2000300	K15297|0|rno:116839|Rims2, Nim2, Rim2; regulating synaptic membrane exocytosis 2; K15297 regulating synaptic membrane exocytosis protein 2 (A)
7:78170329|78247197	0	7.77563	0	0	0	0	76869	ENSRNOG00000004201	78092037	78594138	#N/A	#N/A	#N/A	GO:0005886,GO:0006886,GO:0017137,GO:0017156,GO:0019904,GO:0019933,GO:0030054,GO:0030073,GO:0042391,GO:0042734,GO:0043005,GO:0043234,GO:0044325,GO:0046872,GO:0046982,GO:0048791,GO:2000300	K15297|0|rno:116839|Rims2, Nim2, Rim2; regulating synaptic membrane exocytosis 2; K15297 regulating synaptic membrane exocytosis protein 2 (A)
7:78347124|78375555	0	0	0	521.301	278.157	427.955	1077	ENSRNOG00000004201	78092037	78594138	#N/A	7:78347124|78375555	#N/A	GO:0005886,GO:0006886,GO:0017137,GO:0017156,GO:0019904,GO:0019933,GO:0030054,GO:0030073,GO:0042391,GO:0042734,GO:0043005,GO:0043234,GO:0044325,GO:0046872,GO:0046982,GO:0048791,GO:2000300	K15297|0|rno:116839|Rims2, Nim2, Rim2; regulating synaptic membrane exocytosis 2; K15297 regulating synaptic membrane exocytosis protein 2 (A)
7:78347306|78433970	0	0	0	0	0	3.79876	86665	ENSRNOG00000004201	78092037	78594138	#N/A	#N/A	#N/A	GO:0005886,GO:0006886,GO:0017137,GO:0017156,GO:0019904,GO:0019933,GO:0030054,GO:0030073,GO:0042391,GO:0042734,GO:0043005,GO:0043234,GO:0044325,GO:0046872,GO:0046982,GO:0048791,GO:2000300	K15297|0|rno:116839|Rims2, Nim2, Rim2; regulating synaptic membrane exocytosis 2; K15297 regulating synaptic membrane exocytosis protein 2 (A)
7:78432827|78520474	0	0	0	528.806	429.96	0	929	ENSRNOG00000004201	78092037	78594138	#N/A	#N/A	#N/A	GO:0005886,GO:0006886,GO:0017137,GO:0017156,GO:0019904,GO:0019933,GO:0030054,GO:0030073,GO:0042391,GO:0042734,GO:0043005,GO:0043234,GO:0044325,GO:0046872,GO:0046982,GO:0048791,GO:2000300	K15297|0|rno:116839|Rims2, Nim2, Rim2; regulating synaptic membrane exocytosis 2; K15297 regulating synaptic membrane exocytosis protein 2 (A)
7:78453734|78520474	0	1052.3	0	658.969	0	618.253	639	ENSRNOG00000004201	78092037	78594138	#N/A	#N/A	#N/A	GO:0005886,GO:0006886,GO:0017137,GO:0017156,GO:0019904,GO:0019933,GO:0030054,GO:0030073,GO:0042391,GO:0042734,GO:0043005,GO:0043234,GO:0044325,GO:0046872,GO:0046982,GO:0048791,GO:2000300	K15297|0|rno:116839|Rims2, Nim2, Rim2; regulating synaptic membrane exocytosis 2; K15297 regulating synaptic membrane exocytosis protein 2 (A)
7:78462288|78520474	1751.87	1752.07	1995	3056.42	1170.87	2426.41	597	ENSRNOG00000004201	78092037	78594138	7:78462288|78520474	7:78462288|78520474	7:78462288|78520474	GO:0005886,GO:0006886,GO:0017137,GO:0017156,GO:0019904,GO:0019933,GO:0030054,GO:0030073,GO:0042391,GO:0042734,GO:0043005,GO:0043234,GO:0044325,GO:0046872,GO:0046982,GO:0048791,GO:2000300	K15297|0|rno:116839|Rims2, Nim2, Rim2; regulating synaptic membrane exocytosis 2; K15297 regulating synaptic membrane exocytosis protein 2 (A)
7:78520233|78574310	0	0	0	1781.73	0	0	709	ENSRNOG00000005854	81342280	81592206	#N/A	#N/A	#N/A	GO:0001541,GO:0001569,GO:0001666,GO:0001701,GO:0001936,GO:0002040,GO:0002092,GO:0003160,GO:0005172,GO:0005615,GO:0005886,GO:0005902,GO:0007162,GO:0007171,GO:0007492,GO:0014068,GO:0014842,GO:0030097,GO:0030210,GO:0030949,GO:0030971,GO:0031100,GO:0031398,GO:0031589,GO:0033138,GO:0033552,GO:0034394,GO:0043116,GO:0043524,GO:0043536,GO:0043627,GO:0045121,GO:0045785,GO:0048014,GO:0050731,GO:0050918,GO:…	K05465|0|rno:89807|Angpt1, Agpt, Agpt1, Ang-1; angiopoietin 1; K05465 angiopoietin 1 (A)
7:81386433|81437431	0	0	0	0	466.627	0	749	#N/A	#N/A	#N/A	#N/A	#N/A	#N/A	#N/A	#N/A
7:91564206|91564439	788.736	0	0	0	0	0	234	ENSRNOG00000009001	98820812	98960837	#N/A	#N/A	#N/A	GO:0003785,GO:0005102,GO:0005737,GO:0007165,GO:0007399,GO:0007517,GO:0008093,GO:0015629,GO:0017124,GO:0030041,GO:0042802,GO:0046847,GO:0050680,GO:0071498,GO:0072102,GO:0072160,GO:2001013	#N/A
7:98849305|98853891	0	0	3150.83	0	0	3658	252	ENSRNOG00000004890	105353913	105592804	#N/A	#N/A	#N/A	GO:0005516,GO:0005524,GO:0007616,GO:0008022,GO:0008294,GO:0016021,GO:0016101,GO:0019904,GO:0019933,GO:0030818,GO:0030819,GO:0046872,GO:0047485,GO:0071277	K08048|0|rno:29241|Adcy8, Ac8; adenylate cyclase 8 (brain) (EC:4.6.1.1); K08048 adenylate cyclase 8 [EC:4.6.1.1] (A)
7:105406763|105436763	0	0	0	280.16	0	0	501	ENSRNOG00000005233	107130402	107223047	#N/A	#N/A	#N/A	GO:0005737,GO:0005929,GO:0030317,GO:0036158,GO:0036159,GO:0044458,GO:0060287,GO:0061458	#N/A
7:107189776|107193722	0	0	0	0	726.242	0	275	ENSRNOG00000025140	109037788	109205369	#N/A	#N/A	#N/A	GO:0001077,GO:0002244,GO:0003677,GO:0005634,GO:0005737,GO:0006355,GO:0046872,GO:0060712	#N/A
7:109055032|109071915	0	933.914	0	0	520.095	685.875	480	ENSRNOG00000025140	109037788	109205369	#N/A	#N/A	#N/A	GO:0001077,GO:0002244,GO:0003677,GO:0005634,GO:0005737,GO:0006355,GO:0046872,GO:0060712	#N/A
7:109159849|109171920	0	0	0	40.6943	41.3594	49.0884	12072	ENSRNOG00000008133	119978983	119996824	#N/A	7:109159849|109171920	#N/A	GO:0005515,GO:0007389,GO:0030173,GO:0032092,GO:0033829,GO:0045747,GO:0046872	K05948|0|rno:315119|Mfng; MFNG O-fucosylpeptide 3-beta-N-acetylglucosaminyltransferase (EC:2.4.1.222); K05948 fringe [EC:2.4.1.222] (A)
7:119987740|119990759	0	0	0	0	0	2151.76	306	ENSRNOG00000022802	120593336	120636592	#N/A	#N/A	#N/A	GO:0016021	#N/A
7:120608346|120610489	1035.22	718.396	1590.57	843.512	960.175	1424.51	416	#N/A	#N/A	#N/A	7:120608346|120610489	7:120608346|120610489	7:120608346|120610489	#N/A	#N/A
7:121521766|121524593	0	52.8381	0	0	0	0	2828	#N/A	#N/A	#N/A	#N/A	#N/A	#N/A	#N/A	#N/A
7:121521766|121558084	0	0	0	0	4.12422	0	36319	#N/A	#N/A	#N/A	#N/A	#N/A	#N/A	#N/A	#N/A
7:122880901|122882820	0	0	0	182.761	208.038	0	1920	ENSRNOG00000009585	123671028	123767797	#N/A	#N/A	#N/A	GO:0003700,GO:0005515,GO:0005634,GO:0008270,GO:0044212,GO:0045944	#N/A
7:123709341|123715127	361.453	477.689	285.845	254.671	301.973	329.959	5787	ENSRNOG00000011094	124758378	124929025	7:123709341|123715127	7:123709341|123715127	7:123709341|123715127	GO:0005509,GO:0005634,GO:0006355	#N/A
7:124858636|124874249	666.899	0	0	0	0	356.878	369	ENSRNOG00000013067	125649688	125718986	#N/A	#N/A	#N/A	GO:0008270	#N/A
7:125701357|125705977	0	648.552	0	0	0	0	576	ENSRNOG00000016968	126939925	127013486	#N/A	#N/A	#N/A	GO:0005739,GO:0006915,GO:0016021	#N/A
7:126970756|126979759	0	450.079	597.899	0	451.167	0	332	ENSRNOG00000052296	130474279	130534679	#N/A	#N/A	#N/A	GO:0000165,GO:0001838,GO:0005737,GO:0007612,GO:0007613,GO:0008022,GO:0008270,GO:0017124,GO:0021773,GO:0030054,GO:0030160,GO:0032232,GO:0035176,GO:0035255,GO:0035641,GO:0042802,GO:0043621,GO:0045211,GO:0045794,GO:0048170,GO:0048854,GO:0050885,GO:0051259,GO:0051835,GO:0051968,GO:0060076,GO:0060170,GO:0060999,GO:0061001,GO:0071625,GO:0097107,GO:0097110,GO:0097113,GO:0097114,GO:0097117,GO:0097481,GO:…	K15009|0|rno:59312|Shank3, Prosap2; SH3 and multiple ankyrin repeat domains 3; K15009 SH3 and multiple ankyrin repeat domains protein (A)
7:130517615|130518378	0	691.788	0	1624.54	0	0	216	ENSRNOG00000052296	130474279	130534679	#N/A	#N/A	#N/A	GO:0000165,GO:0001838,GO:0005737,GO:0007612,GO:0007613,GO:0008022,GO:0008270,GO:0017124,GO:0021773,GO:0030054,GO:0030160,GO:0032232,GO:0035176,GO:0035255,GO:0035641,GO:0042802,GO:0043621,GO:0045211,GO:0045794,GO:0048170,GO:0048854,GO:0050885,GO:0051259,GO:0051835,GO:0051968,GO:0060076,GO:0060170,GO:0060999,GO:0061001,GO:0071625,GO:0097107,GO:0097110,GO:0097113,GO:0097114,GO:0097117,GO:0097481,GO:…	K15009|0|rno:59312|Shank3, Prosap2; SH3 and multiple ankyrin repeat domains 3; K15009 SH3 and multiple ankyrin repeat domains protein (A)
7:130522030|130524289	0	0	0	0	44.1851	0	2260	ENSRNOG00000022778	134603121	134695864	#N/A	#N/A	#N/A	GO:0005730,GO:0005737,GO:0031424	#N/A
7:134659946|134667817	0	0	0	0	0	1351.64	341	ENSRNOG00000005291	137975549	138039984	#N/A	#N/A	#N/A	GO:0003333,GO:0005886,GO:0006814,GO:0006868,GO:0015186,GO:0015293,GO:0015807,GO:0016021,GO:0030424	K14990|0|rno:170567|Slc38a1, Ata1, GlnT, Sat1; solute carrier family 38, member 1; K14990 solute carrier family 38 (sodium-coupled neutral amino acid transporter), member 1 (A)
7:138002505|138021168	16586.7	12269.1	15082.3	9976.59	10891.4	12910.6	408	#N/A	#N/A	#N/A	7:138002505|138021168	7:138002505|138021168	7:138002505|138021168	#N/A	#N/A
7:140929988|140933488	140.58	0	113.398	120.274	57.0456	0	3501	ENSRNOG00000005309	142575672	142684114	#N/A	#N/A	#N/A	GO:0001518,GO:0005248,GO:0005515,GO:0005524,GO:0007422,GO:0007517,GO:0007605,GO:0007628,GO:0009636,GO:0030018,GO:0030425,GO:0031402,GO:0033268,GO:0034765,GO:0035725,GO:0042552,GO:0043025,GO:0043194,GO:0050905	K04840|0|rno:29710|Scn8a; sodium channel, voltage gated, type VIII, alpha subunit; K04840 voltage-gated sodium channel type VIII alpha (A)
7:142608217|142624550	136.21	0	146.496	0	0	388.747	1355	ENSRNOG00000029876	408001	899974	#N/A	#N/A	#N/A	GO:0004383,GO:0005525,GO:0005829,GO:0020037,GO:0030828,GO:0035556,GO:0046982	K12318|0|rno:66012|Gucy1a2; guanylate cyclase 1, soluble, alpha 2 (EC:4.6.1.2); K12318 guanylate cyclase soluble subunit alpha [EC:4.6.1.2] (A)
8:508994|509712	171.131	311.738	368.109	0	208.327	549.463	719	#N/A	#N/A	#N/A	8:508994|509712	#N/A	#N/A	#N/A	#N/A
8:4985160|4990199	0	0	39.3854	0	0	0	5040	#N/A	#N/A	#N/A	#N/A	#N/A	#N/A	#N/A	#N/A
8:11930475|11930742	1377.35	0	0	0	0	0	268	ENSRNOG00000005879	11931767	12251099	#N/A	#N/A	#N/A	GO:0003713,GO:0005634,GO:0005794,GO:0007219,GO:0045944	K06061|0|rno:689844|Maml2; mastermind like 2 (Drosophila); K06061 mastermind (A)
8:12160079|12161683	0	186.201	123.678	0	0	164.097	1605	ENSRNOG00000008990	13042641	13109487	#N/A	#N/A	#N/A	GO:0003365,GO:0005923,GO:0008180,GO:0016055,GO:0016324,GO:0030027,GO:0031410,GO:0035329,GO:0042802,GO:0043536	K06104|0|mmu:75723|Amotl1, 2310010G08Rik, 2310067L22Rik, 4932416D09Rik, JEAP, mFLJ00155; angiomotin-like 1; K06104 angiomotin like 1 (A)
8:13085939|13090209	277.624	0	238.872	0	0	237.704	1108	#N/A	#N/A	#N/A	#N/A	#N/A	#N/A	#N/A	#N/A
8:19886208|19890764	0	114.767	130.68	0	131.479	0	4557	ENSRNOG00000033624	21477329	21492801	#N/A	#N/A	#N/A	GO:0003677,GO:0005634,GO:0006355,GO:0046872	K09228|0|rno:690895|Zfp426, Znf426; zinc finger protein 426; K09228 KRAB domain-containing zinc finger protein (A)
8:21481642|21490337	0	0	1952.48	0	1637.02	0	305	#N/A	#N/A	#N/A	#N/A	#N/A	#N/A	#N/A	#N/A
8:21643844|21652864	0	0	66.0135	0	0	0	9021	ENSRNOG00000013752	23030118	23063041	#N/A	#N/A	#N/A	GO:0000166,GO:0007399,GO:0017091,GO:0030154	K13208|0|rno:282824|Elavl3, Huc; ELAV like neuron-specific RNA binding protein 3; K13208 ELAV like protein 2/3/4 (A)
8:23035955|23048637	0	0	0	0	0	266.935	740	ENSRNOG00000015189	23492621	24074536	#N/A	#N/A	#N/A	GO:0005515,GO:0005634,GO:0005737,GO:0005886,GO:0034464,GO:0036064	#N/A
8:23508992|23534941	0	0	0	0	1914.69	2719.22	339	ENSRNOG00000015189	23492621	24074536	#N/A	#N/A	#N/A	GO:0005515,GO:0005634,GO:0005737,GO:0005886,GO:0034464,GO:0036064	#N/A
8:23508992|23560371	8555.96	11710	9494.23	6971.54	9919.69	10901.3	453	ENSRNOG00000015189	23492621	24074536	8:23508992|23560371	8:23508992|23560371	8:23508992|23560371	GO:0005515,GO:0005634,GO:0005737,GO:0005886,GO:0034464,GO:0036064	#N/A
8:23851919|23884848	1276.71	0	1544.77	1183.32	777.107	683.206	771	ENSRNOG00000015357	24369916	24615479	#N/A	8:23851919|23884848	#N/A	GO:0002043,GO:0005515,GO:0005615,GO:0010594,GO:0030514,GO:0042118,GO:0048839,GO:0060393,GO:0070374	#N/A
8:24402280|24434916	344.658	0	0	0	0	0	357	ENSRNOG00000029995	26266760	26311350	#N/A	#N/A	#N/A	GO:0006986,GO:0007283,GO:0016021	#N/A
8:26267895|26271172	0	0	833.044	0	0	710.546	556	ENSRNOG00000029995	26266760	26311350	#N/A	#N/A	#N/A	GO:0006986,GO:0007283,GO:0016021	#N/A
8:26290097|26294259	0	1085.95	1538.78	1020.06	870.857	574.221	344	#N/A	#N/A	#N/A	#N/A	8:26290097|26294259	#N/A	#N/A	#N/A
8:28018432|28026404	509.27	665.325	506.236	501.727	407.048	429.435	7973	ENSRNOG00000005578	32165810	32217476	8:28018432|28026404	8:28018432|28026404	8:28018432|28026404	GO:0003677,GO:0005634,GO:0006355,GO:0046872	K10515|0|rno:363035|Zbtb44, Btbd15, RGD1308984; zinc finger and BTB domain containing 44; K10515 zinc finger and BTB domain-containing protein 44 (A)
8:32188561|32189634	0	0	246.434	0	0	0	1074	ENSRNOG00000007853	32452885	32526351	#N/A	#N/A	#N/A	GO:0003676,GO:0046872	#N/A
8:32480977|32489431	0	0	0	0	0	300.315	877	ENSRNOG00000008709	33239139	33392305	#N/A	#N/A	#N/A	GO:0005096,GO:0005768,GO:0005783,GO:0005794,GO:0005886,GO:0005938,GO:0007266,GO:0015629,GO:0030054,GO:0035091,GO:0042995,GO:0045211	#N/A
8:33252442|33279218	0	0	1008.65	1497.75	1370.01	1003.72	328	ENSRNOG00000008709	33239139	33392305	#N/A	8:33252442|33279218	#N/A	GO:0005096,GO:0005768,GO:0005783,GO:0005794,GO:0005886,GO:0005938,GO:0007266,GO:0015629,GO:0030054,GO:0035091,GO:0042995,GO:0045211	#N/A
8:33312321|33317709	2563.39	4669.57	3063.31	4223.81	6587.87	3962.83	432	ENSRNOG00000008709	33239139	33392305	8:33312321|33317709	8:33312321|33317709	8:33312321|33317709	GO:0005096,GO:0005768,GO:0005783,GO:0005794,GO:0005886,GO:0005938,GO:0007266,GO:0015629,GO:0030054,GO:0035091,GO:0042995,GO:0045211	#N/A
8:33312321|33335423	3590.74	3197.84	4505.57	2730.75	4079.81	2562.02	514	#N/A	#N/A	#N/A	8:33312321|33335423	8:33312321|33335423	8:33312321|33335423	#N/A	#N/A
8:45603210|45619713	0	9.05394	0	0	0	0	16504	#N/A	#N/A	#N/A	#N/A	#N/A	#N/A	#N/A	#N/A
8:45691134|45743143	9.46301	8.61909	11.4499	9.44551	11.5199	12.6599	52010	ENSRNOG00000032364	46694561	46750898	8:45691134|45743143	8:45691134|45743143	8:45691134|45743143	GO:0005737,GO:0005856	#N/A
8:46716191|46723643	0	0	0	822.022	0	0	683	ENSRNOG00000032364	46694561	46750898	#N/A	#N/A	#N/A	GO:0005737,GO:0005856	#N/A
8:46716191|46730691	758.743	0	0	360.638	769.719	473.698	973	ENSRNOG00000016502	49737798	50055560	#N/A	8:46716191|46730691	#N/A	GO:0005886,GO:0007156,GO:0007162,GO:0007420,GO:0009986,GO:0016021,GO:0016338,GO:0042803,GO:0048704,GO:0070593	K06768|0|rno:315615|Dscaml1; Down syndrome cell adhesion molecule-like 1; K06768 Down syndrome cell adhesion molecule-like protein 1 (A)
8:49754717|49757732	1058.43	642.694	0	603.7	322.123	566.4	465	ENSRNOG00000016502	49737798	50055560	#N/A	8:49754717|49757732	#N/A	GO:0005886,GO:0007156,GO:0007162,GO:0007420,GO:0009986,GO:0016021,GO:0016338,GO:0042803,GO:0048704,GO:0070593	K06768|0|rno:315615|Dscaml1; Down syndrome cell adhesion molecule-like 1; K06768 Down syndrome cell adhesion molecule-like protein 1 (A)
8:49971748|49978590	0	0	0	0	88.7629	0	1125	#N/A	#N/A	#N/A	#N/A	#N/A	#N/A	#N/A	#N/A
8:51558517|51561435	252.914	230.359	385.354	264.468	290.783	270.684	2919	ENSRNOG00000043498	55308757	55408464	8:51558517|51561435	8:51558517|51561435	8:51558517|51561435	GO:0000287,GO:0004674,GO:0005524,GO:0005634,GO:0005794,GO:0007243,GO:0046626,GO:0046777	K16311|0|mmu:235344|Sik2, G630080D20Rik, Snf1lk2; salt inducible kinase 2 (EC:2.7.11.1); K16311 serine/threonine-protein kinase SIK2 [EC:2.7.11.1] (A)
8:55395660|55402713	0	0	0	0	14.1563	0	7054	ENSRNOG00000043498	55308757	55408464	#N/A	#N/A	#N/A	GO:0000287,GO:0004674,GO:0005524,GO:0005634,GO:0005794,GO:0007243,GO:0046626,GO:0046777	K16311|0|mmu:235344|Sik2, G630080D20Rik, Snf1lk2; salt inducible kinase 2 (EC:2.7.11.1); K16311 serine/threonine-protein kinase SIK2 [EC:2.7.11.1] (A)
8:55398022|55402713	104.896	0	0	0	0	0	4692	ENSRNOG00000006864	60126624	60570058	#N/A	#N/A	#N/A	#N/A	#N/A
8:60441497|60443706	0	0	1929.08	0	2329.06	2495.54	343	ENSRNOG00000006864	60126624	60570058	#N/A	#N/A	#N/A	#N/A	#N/A
8:60441497|60471827	0	0	0	501.287	0	0	1260	#N/A	#N/A	#N/A	#N/A	#N/A	#N/A	#N/A	#N/A
8:60562328|60579877	0	29.8001	22.6214	0	0	33.7661	17550	ENSRNOG00000025372	67006592	67040005	#N/A	#N/A	#N/A	GO:0005794,GO:0015012,GO:0016021,GO:0030210,GO:0047464,GO:0050379	K01793|0|rno:363073|Glce, RGD1565253; glucuronic acid epimerase; K01793 heparosan-N-sulfate-glucuronate 5-epimerase [EC:5.1.3.17] (A)
8:67019992|67021657	0	0	1096.27	1079.69	0	779.218	845	ENSRNOG00000008424	68526093	68563018	#N/A	#N/A	#N/A	GO:0005829,GO:0015031	#N/A
8:68539308|68542150	0	0	716.099	0	0	0	462	ENSRNOG00000009303	69091955	69121192	#N/A	#N/A	#N/A	GO:0000776,GO:0007067,GO:0007093,GO:0051301	K11579|0|rno:691493|Zwilch; zwilch kinetochore protein; K11579 protein zwilch (A)
8:69105017|69107012	0	2091.97	1323.35	0	1198.3	3160.51	250	ENSRNOG00000011302	70192975	70215719	#N/A	#N/A	#N/A	GO:0000910,GO:0003924,GO:0005515,GO:0005525,GO:0005739,GO:0005802,GO:0005886,GO:0006184,GO:0006928,GO:0007264,GO:0008284,GO:0019003,GO:0030133,GO:0030424,GO:0030670,GO:0031143,GO:0031268,GO:0032154,GO:0032402,GO:0033572,GO:0043234,GO:0045773,GO:0048169,GO:0048471,GO:0051223,GO:0055038,GO:0072659,GO:2001135	K07904|1.4745e-160|umr:103679069|RAB11A; RAB11A, member RAS oncogene family; K07904 Ras-related protein Rab-11A (A)
8:70203322|70206310	0	0	3090.63	0	0	0	471	#N/A	#N/A	#N/A	#N/A	#N/A	#N/A	#N/A	#N/A
8:70317585|70324895	100.979	0	199.109	105.592	75.1225	0	7311	ENSRNOG00000015977	71230830	71337746	#N/A	#N/A	#N/A	GO:0046872	#N/A
8:71266628|71337745	0	0	180.95	255.899	0	0	1097	ENSRNOG00000015977	71230830	71337746	#N/A	#N/A	#N/A	GO:0046872	#N/A
8:71336875|71337745	0	343.114	227.902	483.445	0	0	871	ENSRNOG00000017714	72207972	72284873	#N/A	#N/A	#N/A	GO:0000278,GO:0000790,GO:0004221,GO:0006281,GO:0006511,GO:0008234,GO:0008270,GO:0016578,GO:0031647,GO:0042393	K11986|0|rno:363084|Usp3; ubiquitin specific peptidase 3 (EC:3.4.19.12); K11986 ubiquitin carboxyl-terminal hydrolase 3 [EC:3.4.19.12] (A)
8:72231561|72261300	0	0	293.643	0	0	0	676	#N/A	#N/A	#N/A	#N/A	#N/A	#N/A	#N/A	#N/A
8:73354468|73356940	0	0	374.584	0	0	213.001	2473	#N/A	#N/A	#N/A	#N/A	#N/A	#N/A	#N/A	#N/A
8:75423800|75425314	0	0	0	0	0	130.384	1515	ENSRNOG00000060750	76864344	76940196	#N/A	#N/A	#N/A	GO:0000209,GO:0004842,GO:0005730,GO:0005737,GO:0007389,GO:0008270,GO:0030511,GO:0030579,GO:0031398,GO:0032184,GO:0043234,GO:0045893,GO:0046332	K10635|0|rno:300813|Rnf111; ring finger protein 111; K10635 E3 ubiquitin-protein ligase Arkadia [EC:6.3.2.19] (A)
8:76897417|76904745	364.032	0	0	0	492.398	0	1014	ENSRNOG00000054080	78126675	78233430	#N/A	#N/A	#N/A	GO:0003774,GO:0005923,GO:0016459	#N/A
8:78210437|78221824	0	0	0	0	0	548.7	600	ENSRNOG00000060367	79159370	79279962	#N/A	#N/A	#N/A	GO:0003677,GO:0006355	#N/A
8:79234306|79249597	0	0	0	0	1040.19	3017.85	240	ENSRNOG00000055251	79489790	79593806	#N/A	#N/A	#N/A	GO:0007275,GO:0016021	#N/A
8:79528539|79543050	1157.96	1043.35	642.793	1022.66	1121.66	879.519	1647	ENSRNOG00000058866	82037977	82156617	8:79528539|79543050	8:79528539|79543050	8:79528539|79543050	GO:0000146,GO:0001726,GO:0001750,GO:0003779,GO:0005509,GO:0005516,GO:0005524,GO:0005794,GO:0005882,GO:0007268,GO:0007601,GO:0008021,GO:0017075,GO:0017137,GO:0017157,GO:0030050,GO:0030073,GO:0030318,GO:0030424,GO:0031585,GO:0031987,GO:0032252,GO:0032402,GO:0032593,GO:0032869,GO:0035371,GO:0042438,GO:0042470,GO:0042476,GO:0042552,GO:0042640,GO:0042642,GO:0042759,GO:0043008,GO:0043025,GO:0046982,GO:…	K10357|0|rno:25017|Myo5a, D, Dop, Myh12; myosin VA; K10357 myosin V (A)
8:82038973|82045524	0	0	2164.36	2131.64	0	0	428	ENSRNOG00000005934	84434784	84632817	#N/A	#N/A	#N/A	GO:0005635,GO:0016605	#N/A
8:84434784|84461546	0	0	575.37	0	0	0	345	ENSRNOG00000005934	84434784	84632817	#N/A	#N/A	#N/A	GO:0005635,GO:0016605	#N/A
8:84434784|84482700	0	0	0	0	359.202	0	417	ENSRNOG00000005970	84720551	84835060	#N/A	#N/A	#N/A	GO:0005737,GO:0016020	#N/A
8:84727692|84728170	0	0	0	0	312.709	274.923	479	ENSRNOG00000008691	85413537	85472694	#N/A	#N/A	#N/A	GO:0000287,GO:0004693,GO:0005524,GO:0005737,GO:0006468,GO:0007243,GO:0007275,GO:0043231	K08828|0|rno:84411|Ick; intestinal cell kinase (EC:2.7.11.22); K08828 intestinal cell (MAK-like) kinase [EC:2.7.11.22] (A)
8:85436186|85452774	0	0	0	0	376.539	0	663	ENSRNOG00000009580	90926311	90984224	#N/A	#N/A	#N/A	GO:0005932,GO:0015031,GO:0032403,GO:0035085,GO:0042073,GO:0045494	#N/A
8:90958620|90962468	1162.07	1494.26	1470.39	0	1886.21	1024.24	900	ENSRNOG00000009580	90926311	90984224	8:90958620|90962468	#N/A	#N/A	GO:0005932,GO:0015031,GO:0032403,GO:0035085,GO:0042073,GO:0045494	#N/A
8:90958898|90962468	0	0	0	565.058	0	1060.29	621	ENSRNOG00000010802	93948767	94120458	#N/A	#N/A	#N/A	GO:0005737,GO:0016567,GO:0016874	#N/A
8:94007878|94084373	0	0	367.087	0	415.499	0	721	ENSRNOG00000010802	93948767	94120458	#N/A	#N/A	#N/A	GO:0005737,GO:0016567,GO:0016874	#N/A
8:94069184|94070462	0	821.023	969.487	0	1097.34	0	273	ENSRNOG00000010802	93948767	94120458	#N/A	#N/A	#N/A	GO:0005737,GO:0016567,GO:0016874	#N/A
8:94069184|94084373	0	256.746	341.07	602.922	0	0	582	#N/A	#N/A	#N/A	#N/A	#N/A	#N/A	#N/A	#N/A
8:95867337|95874303	0	0	0	0	21.4996	0	6967	#N/A	#N/A	#N/A	#N/A	#N/A	#N/A	#N/A	#N/A
8:95867337|95885892	9.94634	20.1318	24.9608	15.1283	0	21.2904	18556	#N/A	#N/A	#N/A	8:95867337|95885892	#N/A	#N/A	#N/A	#N/A
8:95867337|95894135	0	0	0	0	11.1786	0	26799	ENSRNOG00000014871	98745310	98761840	#N/A	#N/A	#N/A	GO:0003677,GO:0005634,GO:0046872	K09225|0|mmu:22774|Zic4; zinc finger protein of the cerebellum 4; K09225 zinc finger protein ZIC 4 (A)
8:98756673|98759256	0	1042.51	769.39	489.629	464.457	306.251	430	ENSRNOG00000042951	103774358	103878899	#N/A	8:98756673|98759256	#N/A	GO:0000723,GO:0000932,GO:0003677,GO:0003723,GO:0004534,GO:0005794,GO:0005886,GO:0006396,GO:0007126,GO:0007569,GO:0016075,GO:0045111,GO:0071028,GO:0071044	K12618|0|rno:300944|Xrn1, RGD1309713; 5'-3' exoribonuclease 1; K12618 5'-3' exoribonuclease 1 [EC:3.1.13.-] (A)
8:103840058|103844522	0	0	530.755	0	0	0	374	ENSRNOG00000011909	104414567	104542317	#N/A	#N/A	#N/A	GO:0005099,GO:0005543,GO:0005737,GO:0031235,GO:0032320,GO:0043231,GO:0046580,GO:0046872	K08053|0|rno:25597|Rasa2, GAP1M; RAS p21 protein activator 2; K08053 Ras GTPase-activating protein 2 (A)
8:104483293|104514522	0	0	0	0	0	826.493	478	ENSRNOG00000011909	104414567	104542317	#N/A	#N/A	#N/A	GO:0005099,GO:0005543,GO:0005737,GO:0031235,GO:0032320,GO:0043231,GO:0046580,GO:0046872	K08053|0|rno:25597|Rasa2, GAP1M; RAS p21 protein activator 2; K08053 Ras GTPase-activating protein 2 (A)
8:104493052|104514522	2810.62	4171.8	4534.32	4987.42	4815.5	3008.1	394	ENSRNOG00000011909	104414567	104542317	8:104493052|104514522	8:104493052|104514522	8:104493052|104514522	GO:0005099,GO:0005543,GO:0005737,GO:0031235,GO:0032320,GO:0043231,GO:0046580,GO:0046872	K08053|0|rno:25597|Rasa2, GAP1M; RAS p21 protein activator 2; K08053 Ras GTPase-activating protein 2 (A)
8:104504801|104514522	776.295	0	0	1549.72	2047.57	1038.55	317	ENSRNOG00000015389	108958046	109342738	#N/A	8:104504801|104514522	#N/A	GO:0000785,GO:0005634,GO:0005886,GO:0007059,GO:0007067,GO:0016021,GO:0030054,GO:0050699,GO:0051301	K06671|0|myb:102240513|STAG1; stromal antigen 1; K06671 cohesin complex subunit SA-1/2 (A)
8:109192353|109216053	0	0	2092.89	0	0	0	411	ENSRNOG00000022999	109482614	109621408	#N/A	#N/A	#N/A	GO:0000159,GO:0001754,GO:0003682,GO:0005509,GO:0005515,GO:0006470,GO:0007525,GO:0008285,GO:0008601,GO:0045732,GO:0050790,GO:0090090,GO:0090249,GO:0090263,GO:2000134	K11583|0|rno:363122|Ppp2r3a; protein phosphatase 2, regulatory subunit B'', alpha (EC:3.1.3.16); K11583 serine/threonine-protein phosphatase 2A regulatory subunit B'' (A)
8:109495060|109500002	0	0	0	0	50.5049	0	4943	ENSRNOG00000007865	110376954	110813000	#N/A	#N/A	#N/A	GO:0001525,GO:0005005,GO:0005515,GO:0005524,GO:0005887,GO:0008046,GO:0021631,GO:0021952,GO:0030010,GO:0030424,GO:0030425,GO:0031290,GO:0031589,GO:0031901,GO:0045121,GO:0046328,GO:0046777,GO:0048013,GO:0048593,GO:0050965,GO:0051965,GO:0060326,GO:0060997,GO:0061351,GO:0070372	K05110|0|rno:24338|Ephb1, Ephb2, Erk, elk; Eph receptor B1 (EC:2.7.10.1); K05110 Eph receptor B1 [EC:2.7.10.1] (A)
8:110656176|110656857	451.037	547.75	0	205.807	366.049	482.727	682	ENSRNOG00000025071	117307339	117346736	#N/A	8:110656176|110656857	#N/A	#N/A	#N/A
8:117318623|117325025	0	0	0	1082.07	0	0	1362	ENSRNOG00000025071	117307339	117346736	#N/A	#N/A	#N/A	#N/A	#N/A
8:117318623|117334586	0	0	0	775.471	0	0	1810	ENSRNOG00000053820	126305191	126390801	#N/A	#N/A	#N/A	GO:0008270	#N/A
8:126307382|126317853	0	0	75.8222	0	57.2144	0	10472	#N/A	#N/A	#N/A	#N/A	#N/A	#N/A	#N/A	#N/A
8:126307382|126390804	0	0	0	0	1.79552	0	83423	#N/A	#N/A	#N/A	#N/A	#N/A	#N/A	#N/A	#N/A
8:126333478|126390804	0	0	0	0	1.74191	0	57327	#N/A	#N/A	#N/A	#N/A	#N/A	#N/A	#N/A	#N/A
8:126342346|126390804	8.88689	13.876	15.0198	10.1377	11.3337	10.87	48459	#N/A	#N/A	#N/A	8:126342346|126390804	8:126342346|126390804	8:126342346|126390804	#N/A	#N/A
8:126346993|126390804	0	0	0	0	0	6.0115	43812	#N/A	#N/A	#N/A	#N/A	#N/A	#N/A	#N/A	#N/A
8:126382526|126390804	37.1551	0	0	50.8613	30.1541	0	8279	ENSRNOG00000046257	127702534	127726127	#N/A	#N/A	#N/A	GO:0004721,GO:0005634,GO:0016311,GO:0046872	#N/A
8:127709464|127720003	0	0	0	480.686	0	0	438	ENSRNOG00000013136	127920349	128009951	#N/A	#N/A	#N/A	GO:0000287,GO:0004674,GO:0005515,GO:0005524,GO:0005737,GO:0006468,GO:0006979,GO:0007243	K08835|0|rno:316064|Oxsr1, Osr1; oxidative-stress responsive 1 (EC:2.7.11.1); K08835 serine/threonine-protein kinase OSR1/STK39 [EC:2.7.11.1] (A)
8:127971477|127991861	0	3284.09	3090.24	0	2880.53	3617.8	364	ENSRNOG00000018797	128972311	129139251	#N/A	#N/A	#N/A	GO:0000145,GO:0001750,GO:0003743,GO:0003779,GO:0006413,GO:0006886,GO:0015629,GO:0016324,GO:0017022,GO:0017137,GO:0030050,GO:0030133,GO:0030667,GO:0031045,GO:0032024,GO:0042470,GO:0045202,GO:0046872,GO:0048471,GO:0051018	#N/A
8:129123864|129133074	588.159	0	0	0	0	755.38	523	#N/A	#N/A	#N/A	#N/A	#N/A	#N/A	#N/A	#N/A
8:130006477|130031678	26.8525	29.6457	0	0	0	0	25202	#N/A	#N/A	#N/A	#N/A	#N/A	#N/A	#N/A	#N/A
8:130248419|130248717	0	499.753	0	0	0	0	299	ENSRNOG00000004050	130749838	130803597	#N/A	#N/A	#N/A	GO:0000287,GO:0004674,GO:0005524,GO:0005634,GO:0006468,GO:0043523	K08802|0|rno:170837|Snrk; SNF related kinase (EC:2.7.11.1); K08802 SNF related kinase [EC:2.7.11.1] (A)
8:130762665|130768360	8812.3	10601.9	7883.41	12965	9558.05	10577.3	747	ENSRNOG00000010637	1145700	1746397	8:130762665|130768360	8:130762665|130768360	8:130762665|130768360	GO:0005097,GO:0030904,GO:0032851	K18469|0|rno:501088|Tbc1d5, RGD1561626; TBC1 domain family, member 5; K18469 TBC1 domain family member 5 (A)
9:1442054|1446134	0	873.838	580.417	1436.44	1021.94	0	342	ENSRNOG00000010637	1145700	1746397	#N/A	#N/A	#N/A	GO:0005097,GO:0030904,GO:0032851	K18469|0|rno:501088|Tbc1d5, RGD1561626; TBC1 domain family, member 5; K18469 TBC1 domain family member 5 (A)
9:1442054|1485363	0	0	0	678.069	663.31	0	828	ENSRNOG00000010637	1145700	1746397	#N/A	#N/A	#N/A	GO:0005097,GO:0030904,GO:0032851	K18469|0|rno:501088|Tbc1d5, RGD1561626; TBC1 domain family, member 5; K18469 TBC1 domain family member 5 (A)
9:1473647|1485363	1012.7	2459.69	2859.09	2310.46	1951.96	2574.15	486	ENSRNOG00000013368	1782536	1984654	9:1473647|1485363	9:1473647|1485363	9:1473647|1485363	GO:0004435,GO:0004871,GO:0005509,GO:0005543,GO:0005737,GO:0006629,GO:0035556	K15370|0|rno:301173|Plcl2; phospholipase C-like 2; K15370 inactive phospholipase C-like protein 2 (A)
9:1875552|1880538	914.477	943.979	983.538	1616.93	872.043	1027.66	2691	ENSRNOG00000012942	2190915	2274629	9:1875552|1880538	9:1875552|1880538	9:1875552|1880538	GO:0000122,GO:0003682,GO:0003700,GO:0005720,GO:0006338,GO:0008544,GO:0016363,GO:0016571,GO:0016605,GO:0043367,GO:0043374,GO:0043565,GO:0050798,GO:0060004	#N/A
9:2205172|2246426	458.83	0	246.74	261.704	341.343	0	1609	#N/A	#N/A	#N/A	#N/A	#N/A	#N/A	#N/A	#N/A
9:7957095|8015956	13.5873	12.6929	5.62056	14.3074	11.0271	13.4234	58862	ENSRNOG00000049785	10344992	10369937	9:7957095|8015956	9:7957095|8015956	9:7957095|8015956	GO:0005730,GO:0005737,GO:0015031,GO:0046907,GO:0070412	K15304|0|mmu:71810|Ranbp3, 2610024N24Rik, AA408221; RAN binding protein 3; K15304 Ran-binding protein 3 (A)
9:10347615|10349027	0	1710.99	2020.38	1428.6	2159.78	1507.88	393	ENSRNOG00000048411	10738222	10757954	#N/A	9:10347615|10349027	#N/A	GO:0000122,GO:0000790,GO:0000791,GO:0000792,GO:0000987,GO:0004842,GO:0005657,GO:0006281,GO:0007049,GO:0008270,GO:0008283,GO:0008327,GO:0010216,GO:0010390,GO:0016363,GO:0031493,GO:0032270,GO:0035064,GO:0042787,GO:0042802,GO:0044729,GO:0051865	K10638|0|rno:316129|Uhrf1, Np95; ubiquitin-like with PHD and ring finger domains 1 (EC:6.3.2.19); K10638 E3 ubiquitin-protein ligase UHRF1 [EC:6.3.2.19] (A)
9:10742897|10743276	0	0	0	0	670.19	441.906	298	ENSRNOG00000045605	11164715	11339790	#N/A	#N/A	#N/A	GO:0005739,GO:0016021,GO:0032580,GO:0033320,GO:0048040,GO:0050662	K08678|0|mmu:67883|Uxs1, 1600025I13Rik, AI451869, AI649125, AW550562; UDP-glucuronate decarboxylase 1 (EC:4.1.1.35); K08678 UDP-glucuronate decarboxylase [EC:4.1.1.35] (A)
9:11209034|11219449	4056.36	5336.65	0	0	3292.03	0	182	ENSRNOG00000045605	11164715	11339790	#N/A	#N/A	#N/A	GO:0005739,GO:0016021,GO:0032580,GO:0033320,GO:0048040,GO:0050662	K08678|0|mmu:67883|Uxs1, 1600025I13Rik, AI451869, AI649125, AW550562; UDP-glucuronate decarboxylase 1 (EC:4.1.1.35); K08678 UDP-glucuronate decarboxylase [EC:4.1.1.35] (A)
9:11217254|11219449	0	0	0	0	2063.19	0	121	ENSRNOG00000019195	17163354	17197132	#N/A	#N/A	#N/A	GO:0000731,GO:0003684,GO:0003887,GO:0005730,GO:0005737,GO:0006260,GO:0006290,GO:0006301,GO:0010225,GO:0046872	K03509|0|rno:316235|Polh; polymerase (DNA directed), eta (EC:2.7.7.7); K03509 DNA polymerase eta [EC:2.7.7.7] (A)
9:17166589|17167490	0	2427.5	1672.1	0	1081.5	0	277	ENSRNOG00000020153	18319246	18371856	#N/A	#N/A	#N/A	GO:0003713,GO:0004402,GO:0005730,GO:0006366,GO:0016578,GO:0030914,GO:0033276,GO:0043966,GO:0046982	K11313|0|rno:685697|Supt3h; suppressor of Ty 3 homolog (S. cerevisiae); K11313 transcription initiation protein SPT3 (A)
9:18319246|18334707	0	903.268	0	0	0	909.761	579	ENSRNOG00000020153	18319246	18371856	#N/A	#N/A	#N/A	GO:0003713,GO:0004402,GO:0005730,GO:0006366,GO:0016578,GO:0030914,GO:0033276,GO:0043966,GO:0046982	K11313|0|rno:685697|Supt3h; suppressor of Ty 3 homolog (S. cerevisiae); K11313 transcription initiation protein SPT3 (A)
9:18361167|18371856	0	1174.73	0	0	942.059	0	318	ENSRNOG00000020193	18564927	18773092	#N/A	#N/A	#N/A	GO:0000790,GO:0001958,GO:0002051,GO:0002063,GO:0002076,GO:0003682,GO:0003700,GO:0005524,GO:0005667,GO:0005730,GO:0005737,GO:0008284,GO:0019904,GO:0030217,GO:0030509,GO:0032332,GO:0035115,GO:0040036,GO:0042487,GO:0043425,GO:0044212,GO:0045669,GO:0045778,GO:0045879,GO:0045892,GO:0048469,GO:0048701,GO:0048863,GO:0070491,GO:0071773,GO:1901522	K09278|0|rno:367218|Runx2, Cbfa1, OSF-2; runt-related transcription factor 2; K09278 runt-related transcription factor 2 (A)
9:18653895|18660843	0	0	0	0	381.138	0	262	ENSRNOG00000011517	20546159	20621051	#N/A	#N/A	#N/A	GO:0005737,GO:0007165,GO:0016021,GO:0030424,GO:0051402	K05157|0|rno:316256|Tnfrsf21; tumor necrosis factor receptor superfamily, member 21; K05157 tumor necrosis factor receptor superfamily member 21 (A)
9:20596863|20599410	0	0	403.812	0	0	344.432	1147	ENSRNOG00000033402	27475273	27511176	#N/A	#N/A	#N/A	GO:0004364,GO:0005737,GO:0006749	K00799|2.69621e-163|rno:501110|Gsta6; similar to Glutathione S-transferase A1 (GTH1) (HA subunit 1) (GST-epsilon) (GSTA1-1) (GST class-alpha) (EC:2.5.1.18); K00799 glutathione S-transferase [EC:2.5.1.18] (A)
9:27486557|27511176	0	0	0	0	0	390.186	675	ENSRNOG00000011000	28442229	28973246	#N/A	#N/A	#N/A	GO:0005886,GO:0006461,GO:0006886,GO:0017124,GO:0017137,GO:0019901,GO:0030054,GO:0031632,GO:0042391,GO:0042734,GO:0044325,GO:0046872,GO:0048169,GO:0048791,GO:0060291	K15291|0|ngi:103752498|Rims1; regulating synaptic membrane exocytosis 1; K15291 regulating synaptic membrane exocytosis protein 1 (A)
9:28502814|28552133	0	0	420.779	557.871	158.757	0	629	ENSRNOG00000011000	28442229	28973246	#N/A	#N/A	#N/A	GO:0005886,GO:0006461,GO:0006886,GO:0017124,GO:0017137,GO:0019901,GO:0030054,GO:0031632,GO:0042391,GO:0042734,GO:0044325,GO:0046872,GO:0048169,GO:0048791,GO:0060291	K15291|0|ngi:103752498|Rims1; regulating synaptic membrane exocytosis 1; K15291 regulating synaptic membrane exocytosis protein 1 (A)
9:28529457|28534987	0	0	0	0	0	705.471	280	ENSRNOG00000049127	30068659	30161578	#N/A	#N/A	#N/A	GO:0005737,GO:0005886,GO:0008060,GO:0008270,GO:0030276,GO:0031532,GO:0032312,GO:0043547,GO:0045648,GO:2000369	K12486|0|rno:684800|Smap1; small ArfGAP 1; K12486 stromal membrane-associated protein (A)
9:30099113|30122634	0	0	0	948.381	674.718	0	296	ENSRNOG00000052376	38297322	38351024	#N/A	#N/A	#N/A	GO:0046872	#N/A
9:38321692|38326937	623.002	0	0	1243.7	884.82	0	395	ENSRNOG00000012718	38396449	38451656	#N/A	#N/A	#N/A	GO:0003677,GO:0005634,GO:0006355,GO:0046872	#N/A
9:38406038|38424460	0	0	0	0	0	10.722	18423	ENSRNOG00000058681	44351951	44456554	#N/A	#N/A	#N/A	GO:0005198,GO:0005737,GO:0007099,GO:0010457,GO:0030031,GO:0031514,GO:0031965,GO:0043005	#N/A
9:44415605|44437063	0	132.236	0	0	0	0	1130	ENSRNOG00000018830	44839960	45292047	#N/A	#N/A	#N/A	GO:0003690,GO:0005730,GO:0034612,GO:0035116	K15195|0|rno:363220|Aff3, Laf4; AF4/FMR2 family, member 3; K15195 AF4/FMR2 family member 3 (A)
9:45203455|45205627	0	0	0	770.27	913.338	0	820	ENSRNOG00000018830	44839960	45292047	#N/A	#N/A	#N/A	GO:0003690,GO:0005730,GO:0034612,GO:0035116	K15195|0|rno:363220|Aff3, Laf4; AF4/FMR2 family, member 3; K15195 AF4/FMR2 family member 3 (A)
9:45203455|45207736	0	0	0	0	34.9807	0	4282	#N/A	#N/A	#N/A	#N/A	#N/A	#N/A	#N/A	#N/A
9:50892486|50906966	0	0	0	0	0	22.7346	14481	ENSRNOG00000004076	53120656	53206516	#N/A	#N/A	#N/A	GO:0003697,GO:0005524,GO:0006200,GO:0006298,GO:0007131,GO:0016887,GO:0030983,GO:0032389,GO:0032407,GO:0042493	K10864|0|rno:494322|Pms1; postmeiotic segregation increased 1 (S. cerevisiae); K10864 DNA mismatch repair protein PMS1 (A)
9:53129625|53155776	0	0	0	0	0	335.939	588	ENSRNOG00000032659	62291405	62349309	#N/A	#N/A	#N/A	GO:0004435,GO:0004871,GO:0005509,GO:0005543,GO:0005737,GO:0006629,GO:0032228,GO:0035556,GO:0050811	K15375|0|rno:84587|Plcl1; phospholipase C-like 1; K15375 inactive phospholipase C-like protein 1 (A)
9:62291942|62298125	0	139.442	0	0	130.461	0	2679	ENSRNOG00000012558	65350627	65387169	#N/A	#N/A	#N/A	GO:0000792,GO:0000939,GO:0003688,GO:0005664,GO:0006260	K02604|0|rno:301430|Orc2, Orc2l; origin recognition complex, subunit 2; K02604 origin recognition complex subunit 2 (A)
9:65361368|65364133	0	2502.35	0	0	0	0	209	ENSRNOG00000023280	65961346	66033871	#N/A	#N/A	#N/A	GO:0001662,GO:0001701,GO:0001726,GO:0001881,GO:0005097,GO:0005543,GO:0005634,GO:0005769,GO:0005813,GO:0005829,GO:0006979,GO:0007032,GO:0007041,GO:0007409,GO:0007528,GO:0007626,GO:0008104,GO:0008219,GO:0014069,GO:0016020,GO:0016050,GO:0016197,GO:0016601,GO:0017112,GO:0017137,GO:0030027,GO:0030424,GO:0030426,GO:0030675,GO:0030676,GO:0031982,GO:0032313,GO:0032855,GO:0035249,GO:0042803,GO:0043025,GO:…	K04575|0|rno:363235|Als2; amyotrophic lateral sclerosis 2 (juvenile); K04575 amyotrophic lateral sclerosis 2 protein (A)
9:65976760|65980632	0	0	0	1700.4	0	1595.34	454	ENSRNOG00000022066	66716969	66784487	#N/A	#N/A	#N/A	#N/A	#N/A
9:66751637|66758584	685.475	832.458	0	0	0	0	359	ENSRNOG00000022066	66716969	66784487	#N/A	#N/A	#N/A	#N/A	#N/A
9:66751637|66770533	0	0	0	577.615	0	0	729	ENSRNOG00000022066	66716969	66784487	#N/A	#N/A	#N/A	#N/A	#N/A
9:66751637|66774536	0	0	0	165.13	176.22	0	850	#N/A	#N/A	#N/A	#N/A	#N/A	#N/A	#N/A	#N/A
9:66885432|66915168	0	0	8.90036	7.08009	0	0	29737	ENSRNOG00000014722	67293309	67341341	#N/A	#N/A	#N/A	GO:0005543,GO:0007165,GO:0031252,GO:0048675	#N/A
9:67325453|67341341	0	0	0	0	12.5695	0	15889	ENSRNOG00000014722	67293309	67341341	#N/A	#N/A	#N/A	GO:0005543,GO:0007165,GO:0031252,GO:0048675	#N/A
9:67331634|67341341	0	406.602	0	0	203.792	268.751	735	ENSRNOG00000024345	68414339	69426226	#N/A	#N/A	#N/A	GO:0005923,GO:0007049,GO:0016020,GO:0051301	#N/A
9:69272745|69273041	0	0	0	708.891	0	0	297	ENSRNOG00000024272	69830424	69878706	#N/A	#N/A	#N/A	GO:0005634,GO:0006281,GO:0006310,GO:0006355	K11668|0|rno:316440|Ino80d, RGD1304808; INO80 complex subunit D; K11668 INO80 complex subunit D (A)
9:69854064|69860576	0	0	0	0	297.197	0	840	ENSRNOG00000024272	69830424	69878706	#N/A	#N/A	#N/A	GO:0005634,GO:0006281,GO:0006310,GO:0006355	K11668|0|rno:316440|Ino80d, RGD1304808; INO80 complex subunit D; K11668 INO80 complex subunit D (A)
9:69854064|69868399	0	0	0	0	0	111.695	1179	#N/A	#N/A	#N/A	#N/A	#N/A	#N/A	#N/A	#N/A
9:69896362|69899911	86.6499	0	0	0	0	92.738	3550	#N/A	#N/A	#N/A	#N/A	#N/A	#N/A	#N/A	#N/A
9:71346120|71347467	0	0	0	0	0	97.6913	1348	ENSRNOG00000011841	73319710	73462972	#N/A	#N/A	#N/A	GO:0001578,GO:0002162,GO:0005516,GO:0005790,GO:0005791,GO:0005874,GO:0007409,GO:0008017,GO:0018107,GO:0021954,GO:0032355,GO:0032570,GO:0034399,GO:0043025,GO:0043198,GO:0048813,GO:0071310	K10430|0|rno:25595|Map2, MAP2R, Mtap2; microtubule-associated protein 2; K10430 microtubule-associated protein 2 (A)
9:73429545|73433700	0	0	0	0	138.973	149.948	3952	#N/A	#N/A	#N/A	#N/A	#N/A	#N/A	#N/A	#N/A
9:73752937|73799430	0	11.2486	0	0	0	18.4104	46494	#N/A	#N/A	#N/A	#N/A	#N/A	#N/A	#N/A	#N/A
9:73766839|73799430	64.1792	73.356	83.2372	86.1318	68.9375	56.567	32592	#N/A	#N/A	#N/A	9:73766839|73799430	9:73766839|73799430	9:73766839|73799430	#N/A	#N/A
9:73766839|73805835	0	0	0	0	5.12133	0	38997	#N/A	#N/A	#N/A	#N/A	#N/A	#N/A	#N/A	#N/A
9:73798311|73799430	2636.63	2534.91	2835.75	2255.79	2006.08	2821.88	1120	#N/A	#N/A	#N/A	9:73798311|73799430	9:73798311|73799430	9:73798311|73799430	#N/A	#N/A
9:73972056|73977258	0	0	25.4344	0	0	0	5203	ENSRNOG00000016472	79782845	79898912	#N/A	#N/A	#N/A	GO:0004842,GO:0005795,GO:0005802,GO:0008270,GO:0016021,GO:0016567	K10659|0|rno:367295|March4; membrane-associated ring finger (C3HC4) 4, E3 ubiquitin protein ligase; K10659 E3 ubiquitin-protein ligase MARCH4/9/11 [EC:6.3.2.19] (A)
9:79802741|79807993	0	0	0	402.179	0	0	349	ENSRNOG00000019506	82436458	82444668	#N/A	#N/A	#N/A	GO:0000502,GO:0008285,GO:0016234,GO:0030308,GO:0030433,GO:0030544,GO:0031398,GO:0031593,GO:0032436,GO:0070628,GO:0090084,GO:0090086	K09508|4.65651e-146|mmu:56812|Dnajb2, 2700059H22Rik, Dnajb10, Hsj1, mDj8; DnaJ (Hsp40) homolog, subfamily B, member 2; K09508 DnaJ homolog subfamily B member 2 (A)
9:82440779|82441203	2605.61	2636.93	2646.7	3797.99	3289.45	5112.59	425	ENSRNOG00000013670	84005183	84101172	9:82440779|82441203	9:82440779|82441203	9:82440779|82441203	GO:0000122,GO:0001755,GO:0001843,GO:0003682,GO:0003705,GO:0005634,GO:0005667,GO:0008284,GO:0014807,GO:0021527,GO:0035914,GO:0042063,GO:0043565,GO:0045944,GO:0048066,GO:0048663,GO:0055007,GO:0060594,GO:0071837	K09381|0|rno:114502|Pax3; paired box 3; K09381 paired box protein 3/7 (A)
9:84024085|84025248	1130.31	784.39	0	0	0	518.456	381	ENSRNOG00000013670	84005183	84101172	#N/A	#N/A	#N/A	GO:0000122,GO:0001755,GO:0001843,GO:0003682,GO:0003705,GO:0005634,GO:0005667,GO:0008284,GO:0014807,GO:0021527,GO:0035914,GO:0042063,GO:0043565,GO:0045944,GO:0048066,GO:0048663,GO:0055007,GO:0060594,GO:0071837	K09381|0|rno:114502|Pax3; paired box 3; K09381 paired box protein 3/7 (A)
9:84024085|84035432	1152.87	1527.36	1127.21	1554.25	2466.69	785.192	587	ENSRNOG00000054963	88110731	88229479	9:84024085|84035432	9:84024085|84035432	9:84024085|84035432	GO:0004252,GO:0005515,GO:0005739,GO:0010954,GO:0030176,GO:0030433,GO:0031293,GO:0034620,GO:0034644,GO:0043066,GO:0043687,GO:0044322,GO:0045732,GO:0048515,GO:0051047,GO:2000254	K09651|0|rno:316557|Rhbdd1, RGD1306477, RRP4, rRHBDD1; rhomboid domain containing 1 (EC:3.4.21.105); K09651 rhomboid domain-containing protein 1 [EC:3.4.21.-] (A)
9:88135059|88177279	198.67	0	0	0	0	0	929	ENSRNOG00000015619	88607508	88662224	#N/A	#N/A	#N/A	GO:0001675,GO:0003677,GO:0005634,GO:0005794,GO:0006810,GO:0007275,GO:0007289,GO:0008060,GO:0008270,GO:0016023,GO:0032312,GO:0042995,GO:0043025,GO:0045109	K15044|0|rno:363266|Agfg1; ArfGAP with FG repeats 1; K15044 Arf-GAP domain and FG repeats-containing protein 1 (A)
9:88630024|88653711	918.992	992.042	768.751	757.13	994.439	819.634	1205	ENSRNOG00000023577	94425252	94550431	9:88630024|88653711	9:88630024|88653711	9:88630024|88653711	GO:0005515,GO:0007631,GO:0008344,GO:0009791,GO:0017148,GO:0021522,GO:0031571,GO:0035264,GO:0048009,GO:0048873,GO:0050881,GO:0050885	K18730|0|rno:100362458|Gigyf2; GRB10 interacting GYF protein 2; K18730 PERQ amino acid-rich with GYF domain-containing protein (A)
9:94463647|94481167	17186.1	15729.1	16608.8	20883.6	17687.4	18526.9	494	ENSRNOG00000023577	94425252	94550431	9:94463647|94481167	9:94463647|94481167	9:94463647|94481167	GO:0005515,GO:0007631,GO:0008344,GO:0009791,GO:0017148,GO:0021522,GO:0031571,GO:0035264,GO:0048009,GO:0048873,GO:0050881,GO:0050885	K18730|0|rno:100362458|Gigyf2; GRB10 interacting GYF protein 2; K18730 PERQ amino acid-rich with GYF domain-containing protein (A)
9:94463647|94504892	0	441.952	0	0	0	0	3212	ENSRNOG00000019476	96621586	97030163	#N/A	#N/A	#N/A	GO:0003924,GO:0005525,GO:0005543,GO:0005829,GO:0008060,GO:0008270,GO:0015031,GO:0032312	K12491|0|mcf:102140657|AGAP1; ArfGAP with GTPase domain, ankyrin repeat and PH domain 1; K12491 Arf-GAP with GTPase, ANK repeat and PH domain-containing protein 1/3 (A)
9:96769379|96775060	0	0	0	5413.35	0	0	363	ENSRNOG00000020372	99057089	99299715	#N/A	#N/A	#N/A	GO:0000118,GO:0000122,GO:0001047,GO:0001501,GO:0002076,GO:0003714,GO:0005829,GO:0006338,GO:0008270,GO:0008284,GO:0008285,GO:0010832,GO:0010882,GO:0014894,GO:0017053,GO:0019901,GO:0030018,GO:0030955,GO:0031594,GO:0031672,GO:0032041,GO:0033235,GO:0033613,GO:0034983,GO:0042493,GO:0042641,GO:0042826,GO:0043393,GO:0043433,GO:0043565,GO:0045668,GO:0045820,GO:0045944,GO:0046969,GO:0046970,GO:0051091,GO:…	K11406|0|rno:363287|Hdac4; histone deacetylase 4 (EC:3.5.1.98); K11406 histone deacetylase 4/5 [EC:3.5.1.98] (A)
9:99266783|99267021	2059.29	7502.57	4429.62	4404.61	3551.44	1652.99	239	ENSRNOG00000016470	99617052	99651813	9:99266783|99267021	9:99266783|99267021	9:99266783|99267021	GO:0005524,GO:0005747,GO:0005759,GO:0006139,GO:0006810,GO:0016773,GO:0022900,GO:0042493	K03954|0|rno:678759|Ndufa10, ndufa10l; NADH dehydrogenase (ubiquinone) 1 alpha subcomplex 10; K03954 NADH dehydrogenase (ubiquinone) 1 alpha subcomplex subunit 10 (A)
9:99628957|99630554	153.996	0	0	0	0	0	1598	#N/A	#N/A	#N/A	#N/A	#N/A	#N/A	#N/A	#N/A
9:104545364|104565274	0	33.7712	46.5243	52.8704	50.1523	46.2968	19911	#N/A	#N/A	#N/A	#N/A	9:104545364|104565274	#N/A	#N/A	#N/A
9:104555192|104565274	0	14.8196	0	0	0	0	10083	ENSRNOG00000015439	112293388	112451677	#N/A	#N/A	#N/A	GO:0000139,GO:0001701,GO:0001889,GO:0004572,GO:0006013,GO:0006491,GO:0007005,GO:0007033,GO:0007585,GO:0008270,GO:0016021,GO:0016799,GO:0030246,GO:0048286,GO:0050769,GO:0060042	K01231|0|rno:25478|Man2a1, Mana2, Manno; mannosidase, alpha, class 2A, member 1 (EC:3.2.1.114); K01231 alpha-mannosidase II [EC:3.2.1.114] (A)
9:112317485|112318444	2789.38	2634.72	0	0	0	0	397	ENSRNOG00000015439	112293388	112451677	#N/A	#N/A	#N/A	GO:0000139,GO:0001701,GO:0001889,GO:0004572,GO:0006013,GO:0006491,GO:0007005,GO:0007033,GO:0007585,GO:0008270,GO:0016021,GO:0016799,GO:0030246,GO:0048286,GO:0050769,GO:0060042	K01231|0|rno:25478|Man2a1, Mana2, Manno; mannosidase, alpha, class 2A, member 1 (EC:3.2.1.114); K01231 alpha-mannosidase II [EC:3.2.1.114] (A)
9:112317485|112342454	1147.46	1179.12	1139.18	0	0	1228.08	697	ENSRNOG00000013733	113534326	113573307	9:112317485|112342454	#N/A	#N/A	#N/A	K15424|0|rno:140943|Ppp4r1, Pp4r1; protein phosphatase 4, regulatory subunit 1; K15424 serine/threonine-protein phosphatase 4 regulatory subunit 1 (A)
9:113534327|113545068	0	0	764.059	1458.71	0	608.258	866	ENSRNOG00000013733	113534326	113573307	#N/A	#N/A	#N/A	#N/A	K15424|0|rno:140943|Ppp4r1, Pp4r1; protein phosphatase 4, regulatory subunit 1; K15424 serine/threonine-protein phosphatase 4 regulatory subunit 1 (A)
9:113534327|113546234	0	0	0	0	255.001	0	979	ENSRNOG00000053306	113918858	113936860	#N/A	#N/A	#N/A	GO:0003779,GO:0031901,GO:0034314,GO:0042147,GO:0043014,GO:0055038,GO:0071203	K18461|0|rno:367328|Wash, ORF19, Wash1, Wash2; WAS protein family homolog; K18461 WAS protein family homolog 1 (A)
9:113918918|113927885	878.093	708.142	450.069	821.69	562.315	543.315	8968	ENSRNOG00000053306	113918858	113936860	9:113918918|113927885	9:113918918|113927885	9:113918918|113927885	GO:0003779,GO:0031901,GO:0034314,GO:0042147,GO:0043014,GO:0055038,GO:0071203	K18461|0|rno:367328|Wash, ORF19, Wash1, Wash2; WAS protein family homolog; K18461 WAS protein family homolog 1 (A)
9:113918918|113928459	0	54.8095	41.6061	0	15.6977	0	9542	ENSRNOG00000025527	114491419	114619711	#N/A	#N/A	#N/A	#N/A	#N/A
9:114606313|114608937	2242.97	0	3273.91	0	0	0	384	ENSRNOG00000011700	114846095	115555261	#N/A	#N/A	#N/A	GO:0001937,GO:0005001,GO:0005913,GO:0007156,GO:0007165,GO:0010596,GO:0010842,GO:0016021,GO:0016525,GO:0030027,GO:0031290,GO:0035335,GO:0042493,GO:0045296,GO:0045909,GO:0048471	K05693|0|rno:29616|Ptprm; protein tyrosine phosphatase, receptor type, M (EC:3.1.3.48); K05693 receptor-type tyrosine-protein phosphatase mu [EC:3.1.3.48] (A)
9:114989920|114998842	0	0	0	0	439.904	0	454	ENSRNOG00000017065	116058610	116222440	#N/A	#N/A	#N/A	GO:0005096,GO:0005730,GO:0007165	#N/A
9:116111597|116118654	0	1380.38	0	0	0	0	433	#N/A	#N/A	#N/A	#N/A	#N/A	#N/A	#N/A	#N/A
9:116449102|116450051	259.038	157.291	0	369.369	473.013	346.547	950	#N/A	#N/A	#N/A	#N/A	9:116449102|116450051	#N/A	#N/A	#N/A
9:116601873|116652622	0	0	0	0	1.96765	0	50750	ENSRNOG00000016196	118586179	119158196	#N/A	#N/A	#N/A	GO:0005886,GO:0007268,GO:0019904,GO:0030054,GO:0032403,GO:0035418,GO:0045211,GO:0061136,GO:0070842,GO:0097481	K15008|0|rno:65040|Dlgap1, Gkap; discs, large (Drosophila) homolog-associated protein 1; K15008 discs, large-associated protein 1 (A)
9:119105074|119127222	139.031	0	0	0	0	0	885	ENSRNOG00000026280	119873170	119897268	#N/A	#N/A	#N/A	GO:0003676,GO:0006139,GO:0008168,GO:0032259	#N/A
9:119877371|119895489	0	217.4	0	0	0	0	1031	#N/A	#N/A	#N/A	#N/A	#N/A	#N/A	#N/A	#N/A
9:119947959|119950414	0	0	53.8823	0	0	0	2456	ENSRNOG00000037227	121802673	121902678	#N/A	#N/A	#N/A	GO:0004715,GO:0005154,GO:0005524,GO:0005794,GO:0005815,GO:0005829,GO:0005886,GO:0015758,GO:0019899,GO:0044325,GO:0046777	K05705|0|cge:100754562|Yes1; v-yes-1 Yamaguchi sarcoma viral oncogene homolog 1; K05705 tyrosine-protein kinase Yes [EC:2.7.10.2] (A)
9:121831708|121843361	231.719	0	436.132	396.498	376.114	496	1062	ENSRNOG00000057227	1031035	1076850	#N/A	9:121831708|121843361	#N/A	GO:0003676,GO:0005622,GO:0006355,GO:0046872	K09228|0|rno:100363372|zinc finger protein 81 (HFZ20)-like; K09228 KRAB domain-containing zinc finger protein (A)
X:1061960|1076733	0	670.073	0	0	0	0	223	ENSRNOG00000052721	4806847	4945944	#N/A	#N/A	#N/A	GO:0000978,GO:0001701,GO:0001843,GO:0003016,GO:0005515,GO:0007507,GO:0016568,GO:0016702,GO:0032525,GO:0035097,GO:0046872,GO:0048333,GO:0048570,GO:0055114,GO:0060070,GO:0071558	#N/A
X:4856245|4898806	0	574.716	0	0	0	0	650	ENSRNOG00000052721	4806847	4945944	#N/A	#N/A	#N/A	GO:0000978,GO:0001701,GO:0001843,GO:0003016,GO:0005515,GO:0007507,GO:0016568,GO:0016702,GO:0032525,GO:0035097,GO:0046872,GO:0048333,GO:0048570,GO:0055114,GO:0060070,GO:0071558	#N/A
X:4876505|4898806	0	0	0	0	736.418	0	339	ENSRNOG00000061508	33884499	34057399	#N/A	#N/A	#N/A	GO:0005509,GO:0005737,GO:0006898	#N/A
X:33991806|34037071	0	0	0	480.686	0	0	292	ENSRNOG00000007644	40258493	40310563	#N/A	#N/A	#N/A	GO:0004222,GO:0005737,GO:0006508,GO:0008203,GO:0016021,GO:0046872	K07765|0|rno:302705|Mbtps2, LRRGT00063; membrane-bound transcription factor peptidase, site 2 (EC:3.4.24.85); K07765 S2P endopeptidase [EC:3.4.24.85] (A)
X:40297429|40306093	0	0	258.804	0	0	0	767	#N/A	#N/A	#N/A	#N/A	#N/A	#N/A	#N/A	#N/A
X:51103376|51123482	0	0	0	0	4.96634	0	20107	#N/A	#N/A	#N/A	#N/A	#N/A	#N/A	#N/A	#N/A
X:51103376|51152048	2.52795	4.60501	0	2.88374	2.05161	0	48673	ENSRNOG00000013322	62382608	62698830	#N/A	#N/A	#N/A	GO:0000084,GO:0000731,GO:0000785,GO:0001882,GO:0003682,GO:0003690,GO:0003887,GO:0003896,GO:0005635,GO:0005654,GO:0005658,GO:0005730,GO:0005737,GO:0006269,GO:0006270,GO:0006272,GO:0006273,GO:0006297,GO:0006303,GO:0008283,GO:0008408,GO:0016363,GO:0017076,GO:0019103,GO:0019985,GO:0046872,GO:0046982,GO:0051539,GO:0090305	K02320|0|rno:85241|Pola1; polymerase (DNA directed), alpha 1, catalytic subunit (EC:2.7.7.7); K02320 DNA polymerase alpha subunit A [EC:2.7.7.7] (A)
X:62537349|62570599	0	0	0	0	92.2052	0	1083	ENSRNOG00000005624	63158976	63204530	#N/A	#N/A	#N/A	GO:0001541,GO:0003677,GO:0005634,GO:0006355,GO:0007283,GO:0009566,GO:0009790,GO:0009791,GO:0016265,GO:0035264,GO:0046872,GO:0048599,GO:0048872,GO:0060746	#N/A
X:63177769|63182385	0	0	1102.79	0	0	1097.4	660	ENSRNOG00000005624	63158976	63204530	#N/A	#N/A	#N/A	GO:0001541,GO:0003677,GO:0005634,GO:0006355,GO:0007283,GO:0009566,GO:0009790,GO:0009791,GO:0016265,GO:0035264,GO:0046872,GO:0048599,GO:0048872,GO:0060746	#N/A
X:63177769|63195572	929.582	1231.54	727.115	1349.62	548.672	814.005	728	ENSRNOG00000002790	75150608	75291938	X:63177769|63195572	X:63177769|63195572	X:63177769|63195572	GO:0005524,GO:0005743,GO:0006200,GO:0006879,GO:0016021,GO:0042626,GO:0055085	K05662|0|rno:302395|Abcb7; ATP-binding cassette, subfamily B (MDR/TAP), member 7; K05662 ATP-binding cassette, subfamily B (MDR/TAP), member 7 (A)
X:75174388|75174831	2301.82	0	0	2148.37	2377.58	1343.75	294	#N/A	#N/A	#N/A	#N/A	X:75174388|75174831	#N/A	#N/A	#N/A
X:79925629|80009757	2.9251	0	3.9325	0	0	0	84129	#N/A	#N/A	#N/A	#N/A	#N/A	#N/A	#N/A	#N/A
X:80455370|80456988	0	92.2954	245.216	0	0	0	1619	#N/A	#N/A	#N/A	#N/A	#N/A	#N/A	#N/A	#N/A
X:82845576|82846306	0	0	543.099	288.017	0	0	731	ENSRNOG00000057826	99852198	100057439	#N/A	#N/A	#N/A	GO:0003779,GO:0005730,GO:0005739,GO:0005794,GO:0007275,GO:0017048,GO:0030041,GO:0030154,GO:0048477	K05741|0|rno:317189|Diaph2, Diap2, RGD1564399; diaphanous-related formin 2; K05741 diaphanous 2 (A)
X:99852198|99892283	695.157	0	0	0	0	0	531	ENSRNOG00000003929	104391607	104493757	#N/A	#N/A	#N/A	GO:0005509,GO:0005886,GO:0007156,GO:0016021	K16499|0|mmu:279653|Pcdh19, B530002L05Rik, Gm717, mKIAA1313; protocadherin 19; K16499 protocadherin delta 2 (A)
X:104429943|104487794	0	0	0	250.643	0	0	560	#N/A	#N/A	#N/A	#N/A	#N/A	#N/A	#N/A	#N/A
X:105071497|105074006	0	0	0	0	0	52.4653	2510	ENSRNOG00000060542	112020646	112121943	#N/A	#N/A	#N/A	GO:0005737,GO:0005813,GO:0005874,GO:0008270,GO:0016874	K10647|0|oas:101114170|MID2; midline 2; K10647 midline 2 (A)
X:112033981|112050600	0	0	0	345.715	0	243.266	812	ENSRNOG00000012787	113948654	114110062	#N/A	#N/A	#N/A	GO:0016021	#N/A
X:114016360|114105957	0	0	0	0	0	650.632	506	#N/A	#N/A	#N/A	#N/A	#N/A	#N/A	#N/A	#N/A
X:115440804|115462858	0	0	12.0005	0	24.9023	23.8836	22055	#N/A	#N/A	#N/A	#N/A	#N/A	#N/A	#N/A	#N/A
X:119208336|119210714	336.183	0	0	206.499	293.824	0	2379	ENSRNOG00000009746	123217326	123254557	#N/A	#N/A	#N/A	GO:0000166,GO:0003723,GO:0005681,GO:0006397,GO:0008380	K13169|0|rno:313434|Akap17b, RGD1566363; A kinase (PRKA) anchor protein 17B; K13169 splicing factor, arginine/serine-rich 17 (A)
X:123224698|123234187	0	434.379	0	0	0	0	1204	ENSRNOG00000007315	128161895	128268322	#N/A	#N/A	#N/A	GO:0000445,GO:0003723,GO:0006397,GO:0008380,GO:0046784	K12879|0|rno:313308|Thoc2, RGD1561623; THO complex 2; K12879 THO complex subunit 2 (A)
X:128202172|128205259	0	1883.52	0	982.916	2237.72	0	357	ENSRNOG00000006797	135370822	135419704	#N/A	#N/A	#N/A	GO:0003677,GO:0005634,GO:0006355,GO:0046872	#N/A
X:135406401|135419614	1058.43	1446.06	711.479	754.625	0	0	465	#N/A	#N/A	#N/A	X:135406401|135419614	#N/A	#N/A	#N/A	#N/A
X:144328480|144330480	245.963	112.014	0	0	74.8563	0	2001	ENSRNOG00000056659	156655960	156705233	#N/A	#N/A	#N/A	GO:0000122,GO:0000400,GO:0000790,GO:0000792,GO:0001662,GO:0001666,GO:0001964,GO:0001976,GO:0002087,GO:0003700,GO:0003729,GO:0005829,GO:0006020,GO:0006122,GO:0006342,GO:0006349,GO:0006541,GO:0007616,GO:0008104,GO:0008134,GO:0008211,GO:0008284,GO:0008327,GO:0008344,GO:0008542,GO:0009405,GO:0009790,GO:0009791,GO:0010385,GO:0016358,GO:0019230,GO:0019233,GO:0019899,GO:0019904,GO:0021549,GO:0021591,GO:…	K11588|1.21009e-151|rno:29386|Mecp2; methyl CpG binding protein 2; K11588 methyl CpG binding protein 2 (A)
X:156703082|156705104	0	343.622	0	0	0	0	1522	ENSRNOG00000046662	158835811	158886220	#N/A	#N/A	#N/A	#N/A	K13180|0|mmu:236790|Ddx26b, 4930535D10Rik, 6330505F04Rik, D130066O12; DEAD/H (Asp-Glu-Ala-Asp/His) box polypeptide 26B; K13180 ATP-dependent RNA helicase DDX26B [EC:3.6.4.-] (A)
X:158864833|158868752	0	0	0	0	0	460.447	286	ENSRNOG00000000869	159723866	159841072	#N/A	#N/A	#N/A	GO:0005089,GO:0005543,GO:0005737,GO:0030027,GO:0030032,GO:0035023	K05729|0|mmu:73341|Arhgef6, 1600028C08Rik, 1700038J06Rik, 4930592P22Rik, alpha-PIX; Rac/Cdc42 guanine nucleotide exchange factor (GEF) 6; K05729 Rho guanine nucleotide exchange factor 6 (A)
X:159765411|159772004	0	713.82	0	0	0	0	314	ENSRNOG00000000869	159723866	159841072	#N/A	#N/A	#N/A	GO:0005089,GO:0005543,GO:0005737,GO:0030027,GO:0030032,GO:0035023	K05729|0|mmu:73341|Arhgef6, 1600028C08Rik, 1700038J06Rik, 4930592P22Rik, alpha-PIX; Rac/Cdc42 guanine nucleotide exchange factor (GEF) 6; K05729 Rho guanine nucleotide exchange factor 6 (A)
X:159765411|159840991	0	0	107.328	0	80.988	106.803	1233	#N/A	#N/A	#N/A	#N/A	#N/A	#N/A	#N/A	#N/A
Y:1126684|1153312	0	0	0	0	22.4999	0	26629	#N/A	#N/A	#N/A	#N/A	#N/A	#N/A	#N/A	#N/A
Y:1142577|1153312	0	0	0	91.5166	51.1569	0	10736	#N/A	#N/A	#N/A	#N/A	#N/A	#N/A	#N/A	#N/A
#ID:Name of circRNA. CircRNA length:The base number of circRNA. CircRNA host gene_id: The Ensembl ID of the circRNA host gene. Start: The start of the circRNA host gene at the chromosome location. End: The end of the circRNA host gene at the chromosome location. GO annotion for circRNA-host-gene: GO annotion based on the Ensemble ID of the circRNA-host-gene.KO|e_value|Database_Genes|Anno: The ann…

## Sheet: Support Table 8
Support Table 8: circRNAs with differential expression
#ID	PValue	FDR	log2FC	regulated
17:77176705|77178100	1.73303e-08	1.71224e-06	-Inf	day-up
6:95500522|95531984	6.25295e-05	0.00284562	-2.17577	day-up
1:52414237|52444705	0.00013955	0.00574479	-Inf	day-up
19:34249087|34272192	0.000258319	0.00981614	-Inf	day-up
12:628708|632694	0.000386339	0.0136322	-2.14208	day-up
7:32955133|32982696	0.00221529	0.0607973	-Inf	day-up
7:28987514|28992637	0.00363634	0.0910029	-Inf	day-up
14:2171704|2172362	0.00368433	0.0910029	-Inf	day-up
17:1057871|1065593	0.00465667	0.104563	-Inf	day-up
3:104886422|104936645	0.00594391	0.127665	-1.95087	day-up
5:2257913|2314821	0.00870964	0.165483	-2.65811	day-up
10:75353698|75359108	0.0140938	0.212428	-Inf	day-up
6:14755038|14758647	0.0141905	0.212428	-Inf	day-up
5:135596270|135608345	0.0219256	0.292736	-Inf	day-up
2:37974029|38014366	0.0270688	0.351895	-Inf	day-up
2:144876416|144917472	0.0299174	0.368089	-Inf	day-up
11:34495233|34500943	0.0305499	0.368089	-1.2171	day-up
18:69943105|69944476	0.0352855	0.415025	-2.0731	day-up
15:103872241|103886205	0.0391485	0.442414	-2.40124	day-up
14:85057352|85061960	0.0489451	0.524266	-1.57909	day-up
1:244630341|244664389	4.00091e-68	1.97645e-65	Inf	night-up
13:106859710|106862333	1.33987e-35	3.30949e-33	Inf	night-up
13:106893746|106944389	8.62851e-15	1.42083e-12	Inf	night-up
5:167516581|167615430	1.47947e-12	1.82714e-10	Inf	night-up
20:25817478|25826661	1.6323e-06	0.000115194	Inf	night-up
17:15998571|16003404	1.78192e-05	0.00110034	Inf	night-up
16:3060713|3064512	5.00952e-05	0.00274967	2.6866	night-up
3:10659684|10663946	0.00085054	0.0280111	Inf	night-up
12:29985632|29988732	0.00104147	0.0321553	Inf	night-up
7:109159849|109171920	0.00162729	0.047287	Inf	night-up
7:78347124|78375555	0.00457001	0.104563	Inf	night-up
5:156454276|156463365	0.00695993	0.143259	Inf	night-up
14:36341464|36341713	0.00912973	0.16704	Inf	night-up
19:56720223|56721427	0.0108311	0.191092	Inf	night-up
19:17493068|17494680	0.013355	0.212428	Inf	night-up
2:2758476|2779098	0.0165314	0.239143	Inf	night-up
3:3413579|3414759	0.0169433	0.239143	1.99732	night-up
5:81963969|81964353	0.0196099	0.269091	Inf	night-up
1:253120469|253134791	0.0394053	0.442414	1.57811	night-up
1:166208849|166259335	0.043114	0.473296	Inf	night-up
3:104816866|104818862	6.67289e-08	5.49401e-06	-0.754018	normal
4:184195264|184224636	6.3364e-05	0.00284562	-0.708644	normal
3:97727432|97813284	0.00794431	0.15698	0.890513	normal
14:87328008|87357732	0.0112476	0.191597	-0.484945	normal
2:240854068|240867796	0.0141846	0.212428	0.314638	normal
5:167486001|167581074	0.0303551	0.368089	-0.271345	normal
6:28022406|28084649	0.0502301	0.524266	-Inf	normal
14:14620910|14624933	0.0512076	0.524266	-2.82651	normal
1:253120469|253148277	0.0520021	0.524266	1.58468	normal
3:140598632|140622850	0.0541162	0.534668	2.48109	normal
4:27509136|27537918	0.0568719	0.550877	-1.45936	normal
8:104504801|104514522	0.0580474	0.55145	2.58632	normal
2:140357774|140387503	0.0615806	0.573978	1.72431	normal
4:151118221|151123637	0.0639141	0.584695	1.24526	normal
6:76591791|76599536	0.0687531	0.617528	-0.210631	normal
12:9256476|9313769	0.0733255	0.634516	-0.739334	normal
20:14319170|14326640	0.0738333	0.634516	-1.65632	normal
19:46045245|46075742	0.0762393	0.634516	2.42152	normal
13:32453777|32469550	0.0768028	0.634516	0.745764	normal
1:255706980|255764689	0.0776037	0.634516	2.21742	normal
2:139502624|139520450	0.0783512	0.634516	-1.04848	normal
15:25537445|25581597	0.0824144	0.647006	-0.642589	normal
7:73808151|73848871	0.0825129	0.647006	1.28583	normal
13:111709661|111716205	0.0853158	0.649116	2.26787	normal
X:135406401|135419614	0.0854099	0.649116	-2.13101	normal
3:112752502|112762808	0.0870334	0.651432	-2.0881	normal
8:130762665|130768360	0.0918037	0.657862	0.310741	normal
6:144211592|144275272	0.0922172	0.657862	-0.393047	normal
10:71515700|71519615	0.0951498	0.657862	2.18033	normal
3:54509941|54519757	0.096534	0.657862	1.62279	normal
3:107229486|107246956	0.0986014	0.657862	-2.57337	normal
13:107099509|107151511	0.0988742	0.657862	1.34987	normal
9:112317485|112342454	0.0997282	0.657862	-1.45373	normal
7:138002505|138021168	0.0997609	0.657862	-0.342986	normal
6:109742370|109745287	0.0998778	0.657862	1.72972	normal
1:247922780|247960553	0.10494	0.682111	2.81607	normal
14:37238505|37262083	0.106606	0.683941	-1.4022	normal
4:132533289|132535513	0.11026	0.698311	1.70975	normal
5:167455211|167455676	0.114947	0.713984	1.50507	normal
2:188301023|188330330	0.115651	0.713984	0.432468	normal
8:33312321|33317709	0.11707	0.713984	0.579421	normal
4:99970321|99980034	0.11957	0.720339	-1.58294	normal
13:107733302|107749528	0.121213	0.721439	2.48229	normal
17:87758882|87771508	0.123471	0.726127	1.47047	normal
3:161474539|161487731	0.126754	0.736667	-1.50852	normal
10:94615617|94617077	0.142654	0.810013	-1.22991	normal
8:33252442|33279218	0.145962	0.811355	1.97068	normal
10:16724062|16730140	0.149232	0.811355	0.288232	normal
13:78836820|78847234	0.149425	0.811355	1.5528	normal
4:6219912|6222632	0.14946	0.811355	0.806144	normal
3:104886425|104902580	0.156301	0.82141	1.28007	normal
11:57442466|57454443	0.16094	0.835758	0.906891	normal
1:198994747|198995342	0.169028	0.851772	1.833	normal
9:94463647|94481167	0.174711	0.851772	0.237571	normal
9:82440779|82441203	0.175301	0.851772	0.664322	normal
18:3175483|3176344	0.175866	0.851772	1.80848	normal
20:7363740|7372069	0.175872	0.851772	-0.573561	normal
3:112713524|112752649	0.185675	0.868226	1.33574	normal
18:71136036|71149287	0.186639	0.868226	0.428267	normal
15:25563660|25581597	0.189456	0.868226	-0.420671	normal
5:167486001|167558250	0.189959	0.868226	-0.178785	normal
6:136430192|136436620	0.191572	0.868226	0.988818	normal
19:29642344|29671928	0.194754	0.868848	1.26673	normal
11:37459699|37475255	0.195227	0.868848	-1.62551	normal
5:117024123|117030956	0.199821	0.869148	2.12247	normal
10:96672236|96679543	0.201934	0.869148	-1.30828	normal
6:72418120|72430205	0.202891	0.869148	-0.702224	normal
5:79280979|79291689	0.203799	0.869148	0.354442	normal
9:104545364|104565274	0.204092	0.869148	0.946611	normal
5:167486001|167547741	0.207062	0.874261	-0.754442	normal
3:94396940|94398038	0.210123	0.878628	0.359317	normal
12:25431710|25435591	0.212589	0.878628	0.368846	normal
15:24024429|24032402	0.213826	0.878628	-1.98984	normal
1:136685584|136699335	0.219122	0.878628	-0.29104	normal
14:88724076|88725530	0.220045	0.878628	1.30964	normal
10:94292693|94314584	0.220251	0.878628	1.83328	normal
7:47865531|47889037	0.220671	0.878628	1.38627	normal
18:13881301|13923877	0.222325	0.878628	0.784804	normal
3:13510410|13522529	0.230801	0.884544	-0.328097	normal
X:75174388|75174831	0.235191	0.884544	1.35337	normal
5:167516581|167581074	0.235688	0.884544	-0.279468	normal
1:107263212|107320767	0.235948	0.884544	-2.50408	normal
14:15086543|15091475	0.240214	0.884544	0.365816	normal
19:22143683|22179584	0.241047	0.884544	0.508287	normal
5:167486001|167526275	0.242124	0.884544	-0.154447	normal
5:167516581|167558250	0.245309	0.884544	-0.204606	normal
5:168944838|168947498	0.248799	0.89063	-1.20412	normal
8:28018432|28026404	0.252228	0.892232	-0.292647	normal
9:116449102|116450051	0.252859	0.892232	1.55081	normal
15:88651499|88659273	0.260735	0.907064	0.853001	normal
6:126864143|126883987	0.268942	0.920632	1.1106	normal
6:60609626|60618957	0.276605	0.920632	-1.0855	normal
17:27571479|27602936	0.276758	0.920632	-0.4284	normal
12:39056072|39056625	0.280174	0.920632	1.77468	normal
10:92474821|92476192	0.282746	0.920632	-0.457726	normal
2:240685748|240701716	0.284547	0.920632	1.61498	normal
17:76245627|76265943	0.287511	0.922098	-0.306916	normal
10:29318809|29319752	0.289322	0.922098	0.389878	normal
2:140366057|140387503	0.292138	0.924148	0.455305	normal
20:50659751|50687868	0.296266	0.924148	-0.809741	normal
5:58467569|58467992	0.299319	0.924148	-0.965053	normal
1:192952650|192955267	0.30698	0.930833	-1.07986	normal
3:97727432|97774745	0.307025	0.930833	0.735945	normal
3:22217774|22259630	0.307137	0.930833	0.934594	normal
12:10527308|10534434	0.323313	0.959347	0.334108	normal
9:1875552|1880538	0.324327	0.959347	0.328541	normal
5:76925720|76926914	0.327769	0.959347	0.407253	normal
1:220039308|220049075	0.328198	0.959347	-1.15674	normal
18:75203861|75207308	0.336495	0.966445	0.919779	normal
4:58714647|58725647	0.344835	0.973421	0.211695	normal
6:4518806|4520635	0.34757	0.975566	1.01694	normal
3:104886422|104902580	0.356222	0.994203	-0.259295	normal
1:204959173|204961691	0.369721	0.998431	0.155277	normal
8:46716191|46730691	0.370369	0.998431	1.10018	normal
7:78170329|78189124	0.371885	0.998431	-0.422991	normal
11:64301158|64305268	0.379629	1	1.01257	normal
15:23792824|23793342	0.389755	1	-0.220324	normal
3:12306722|12330607	0.39671	1	-0.669077	normal
10:61882916|61885796	0.397509	1	-0.596089	normal
1:21142145|21164430	0.410618	1	1.1493	normal
4:34569949|34602713	0.413687	1	0.4611	normal
14:79407476|79413573	0.413712	1	-1.02028	normal
5:21884147|21895382	0.42115	1	0.646588	normal
2:30559682|30566431	0.423187	1	1.31753	normal
11:34612627|34614139	0.427674	1	-0.297979	normal
5:168985430|168991261	0.428354	1	0.607794	normal
6:136059672|136084622	0.431327	1	-0.334661	normal
4:27509136|27563899	0.433704	1	-0.556465	normal
12:587083|591296	0.442287	1	0.78422	normal
3:22198808|22275991	0.444552	1	0.768015	normal
1:164931730|164947123	0.450309	1	0.595187	normal
6:10961830|10979314	0.451862	1	-0.978986	normal
9:121831708|121843361	0.455298	1	0.946678	normal
3:12860437|12931658	0.460303	1	0.779047	normal
18:13881301|13892278	0.462242	1	0.481181	normal
19:30869716|30870010	0.465496	1	-0.525868	normal
6:54522274|54530157	0.46734	1	-0.194323	normal
5:122019303|122037709	0.470758	1	-0.673722	normal
6:28235696|28272697	0.474799	1	0.605557	normal
5:160066006|160070914	0.479119	1	0.274702	normal
15:2849126|2867333	0.479241	1	-0.762426	normal
7:123709341|123715127	0.482503	1	-0.296479	normal
6:12179226|12179776	0.487622	1	-0.330346	normal
4:117422680|117446827	0.48967	1	-0.338463	normal
1:278698312|278731755	0.493481	1	0.807156	normal
12:9297691|9313769	0.512124	1	0.200007	normal
5:101648419|101663967	0.512466	1	-0.117707	normal
19:25886356|25886887	0.520762	1	-0.216402	normal
9:99266783|99267021	0.526812	1	-0.496477	normal
9:10347615|10349027	0.528087	1	0.515675	normal
9:84024085|84035432	0.528543	1	0.391794	normal
12:9273125|9313769	0.536572	1	0.231876	normal
4:168219620|168221653	0.544413	1	-0.287083	normal
12:9309987|9313769	0.546224	1	0.22728	normal
6:126864143|126894194	0.549079	1	0.154596	normal
5:128405604|128414608	0.550982	1	0.790745	normal
2:188301023|188309036	0.551181	1	0.126035	normal
13:35597462|35608096	0.562386	1	0.185635	normal
2:22950023|22964734	0.565043	1	-0.22114	normal
1:278698312|278749829	0.576599	1	-0.587539	normal
20:27409750|27415954	0.577606	1	-0.629509	normal
19:34249087|34272145	0.588002	1	-0.139475	normal
2:220435620|220441299	0.589657	1	-0.314577	normal
5:57335882|57336829	0.590938	1	1.00294	normal
5:101648419|101697843	0.59221	1	0.399088	normal
17:27592203|27602936	0.593945	1	-0.106	normal
10:18396548|18408534	0.595525	1	0.667346	normal
18:61323689|61340634	0.595985	1	0.201673	normal
15:70790038|70803614	0.597331	1	-0.523521	normal
10:4624614|4629886	0.59926	1	-0.381152	normal
7:29603869|29624094	0.601451	1	-0.900641	normal
17:54298407|54301447	0.607827	1	0.178574	normal
3:111250424|111251407	0.619806	1	0.500412	normal
2:28986099|29006321	0.621861	1	0.558368	normal
15:105493588|105495743	0.622217	1	0.103781	normal
6:125538240|125594377	0.623118	1	0.132402	normal
9:73798311|73799430	0.623694	1	-0.141842	normal
8:104493052|104514522	0.628185	1	0.194153	normal
8:95867337|95885892	0.628709	1	-0.582361	normal
6:28022406|28051704	0.63532	1	0.446809	normal
4:152921913|152925673	0.640639	1	0.33754	normal
12:40388299|40397763	0.64265	1	0.153921	normal
3:33465220|33473531	0.643739	1	0.677952	normal
4:168514863|168517342	0.65921	1	0.142713	normal
8:33312321|33335423	0.661544	1	-0.222169	normal
10:62623758|62664462	0.66408	1	-0.153946	normal
5:36040325|36046665	0.666864	1	0.12665	normal
4:168499186|168517342	0.676088	1	-0.33072	normal
20:45189472|45193661	0.681606	1	0.482926	normal
5:136437825|136447778	0.682556	1	0.127858	normal
7:78462288|78520474	0.684227	1	0.290553	normal
8:90958620|90962468	0.706552	1	-0.412693	normal
20:47860620|47896656	0.711585	1	-0.231506	normal
6:78285568|78298091	0.714446	1	-0.55472	normal
5:136437825|136471341	0.718107	1	0.117765	normal
18:75429814|75430443	0.718133	1	-0.366872	normal
12:40329454|40332371	0.719751	1	0.418576	normal
6:76487880|76492176	0.726336	1	-0.119499	normal
9:7957095|8015956	0.741694	1	0.312207	normal
2:5636554|5640909	0.749473	1	-0.310902	normal
3:54509941|54566332	0.751885	1	0.186122	normal
15:61664226|61683055	0.754849	1	0.386879	normal
3:160491308|160495240	0.755873	1	0.463573	normal
1:15488392|15494771	0.756776	1	-0.370711	normal
5:90817794|90827570	0.758146	1	-0.0933952	normal
8:79528539|79543050	0.767095	1	0.127706	normal
13:73615097|73622224	0.767798	1	-0.0802694	normal
16:54792659|54804208	0.771074	1	0.149837	normal
3:140220436|140230678	0.771762	1	-0.202248	normal
6:23266868|23279721	0.773575	1	-0.216198	normal
7:32922004|32982696	0.781445	1	-0.0689253	normal
2:35086861|35104742	0.782149	1	-0.10608	normal
18:29633808|29634585	0.794532	1	-0.0334015	normal
11:34600704|34624408	0.801806	1	-0.233766	normal
1:165414771|165415667	0.806169	1	-0.237998	normal
6:9405093|9434931	0.812498	1	0.0992128	normal
6:129864989|129890111	0.812632	1	-0.142058	normal
16:23555919|23600154	0.815881	1	-0.0951407	normal
9:1473647|1485363	0.817805	1	0.153223	normal
11:34611539|34614139	0.818866	1	-0.115221	normal
16:54792659|54826033	0.819521	1	-0.0515709	normal
5:167516581|167526275	0.821016	1	-0.0498149	normal
7:32949652|32982696	0.822801	1	0.146576	normal
5:40847502|40856420	0.827007	1	-0.1098	normal
12:43501060|43576734	0.827259	1	-0.135532	normal
20:31723858|31736111	0.830503	1	-0.0701782	normal
14:91468957|91510219	0.833652	1	0.222965	normal
10:63332239|63332486	0.835707	1	-0.214815	normal
1:99532444|99539093	0.836011	1	-0.422812	normal
14:7186515|7190518	0.838614	1	-0.157887	normal
9:113918918|113927885	0.838804	1	-0.0549764	normal
8:45691134|45743143	0.839762	1	0.228798	normal
15:48694845|48705843	0.844097	1	0.28703	normal
8:98756673|98759256	0.847416	1	-0.465334	normal
13:107310007|107343738	0.879012	1	0.196121	normal
3:54547246|54566332	0.881548	1	0.112842	normal
4:168296980|168297373	0.887553	1	-0.168662	normal
1:247944245|247960553	0.887594	1	-0.156296	normal
11:89175425|89180448	0.88999	1	0.0831939	normal
1:78369712|78370333	0.895569	1	0.200832	normal
8:23851919|23884848	0.896196	1	-0.0881532	normal
5:150850432|150865550	0.900066	1	0.0523179	normal
1:65850468|65852263	0.900965	1	0.200012	normal
6:133867516|133868759	0.903493	1	-0.1362	normal
7:30727478|30735182	0.905103	1	-0.194878	normal
8:126342346|126390804	0.90561	1	-0.178641	normal
13:109442255|109471561	0.907634	1	0.0740354	normal
15:48268665|48284550	0.909344	1	-0.165648	normal
6:29032002|29038377	0.90974	1	-0.134371	normal
4:27509136|27524886	0.912872	1	-0.0221731	normal
11:84972224|84979236	0.916541	1	0.114567	normal
14:69800154|69819258	0.916846	1	-0.0541906	normal
2:240822115|240867796	0.916894	1	-0.125602	normal
2:20507150|20531444	0.917642	1	0.0749905	normal
15:70039432|70139170	0.919502	1	0.176847	normal
2:44554761|44564131	0.922539	1	-0.0910175	normal
10:57634023|57634588	0.925013	1	-0.119591	normal
8:49754717|49757732	0.933538	1	-0.173155	normal
15:41008529|41011344	0.9364	1	-0.336214	normal
8:23508992|23560371	0.940839	1	-0.047701	normal
14:91491308|91516715	0.943691	1	-0.10666	normal
10:71546978|71557193	0.945442	1	0.051275	normal
X:63177769|63195572	0.945562	1	-0.0715726	normal
5:128327978|128337440	0.948187	1	-0.032479	normal
20:31723610|31736111	0.957567	1	-0.108137	normal
5:122580014|122593611	0.957958	1	-0.170974	normal
9:73766839|73799430	0.974694	1	-0.0285438	normal
4:133073964|133094100	0.979251	1	-0.214545	normal
8:110656176|110656857	0.980769	1	0.135272	normal
12:589609|591296	0.981503	1	-0.115915	normal
7:30714506|30735182	0.988425	1	-0.0267869	normal
14:37228632|37254001	0.988523	1	-0.00336388	normal
17:29730437|29731094	0.99861	1	0.00169078	normal
1:126573474|126583015	1	1	-0.0214546	normal
1:281236389|281256438	1	1	-0.0323065	normal
10:86175962|86195240	1	1	-0.0508048	normal
12:43576497|43576734	1	1	0.00476307	normal
13:56114438|56129496	1	1	0.0223359	normal
14:81267948|81280976	1	1	-0.0428474	normal
14:82168512|82171569	1	1	0.00620405	normal
2:33950934|33955969	1	1	0.0194443	normal
2:128562842|128636642	1	1	0.0475955	normal
2:141024600|141026192	1	1	0.120085	normal
20:27278618|27279990	1	1	-0.0353815	normal
6:19003638|19012898	1	1	0.0549962	normal
7:73834044|73848871	1	1	0.000953199	normal
7:120608346|120610489	1	1	-0.0141861	normal
8:508994|509712	1	1	-0.0993087	normal
8:26290097|26294259	1	1	-0.0430998	normal
8:51558517|51561435	1	1	-0.0341363	normal
9:88630024|88653711	1	1	-0.0132273	normal
#ID: the name of circRNA. Regulated: Day-up,the circRNA most expressed during the day time. Night-up, the circRNA most expressed during the night time. Normal: Unchanged.

## Sheet: Support Table 9
Support Table 9: miRNA expression
#ID	S01	S02	S03	S04	S05	S06	miRNA family	S01_S02_S03_coexpression	S04_S05_S06_coexpression	All samples coexpression
rno-miR-182	124998	115872	129629	109987	112342	99454.3	miR-182	rno-miR-182	rno-miR-182	rno-miR-182
rno-miR-183-5p	118887	112931	115563	102488	104288	106553	miR-183	rno-miR-183-5p	rno-miR-183-5p	rno-miR-183-5p
rno-miR-148a-3p	61286.9	64859.8	66815.1	53937	72469.1	68240	miR-148	rno-miR-148a-3p	rno-miR-148a-3p	rno-miR-148a-3p
rno-let-7g-5p	60869	56349.4	61246.8	51562.1	52139.5	54264	let-7	rno-let-7g-5p	rno-let-7g-5p	rno-let-7g-5p
rno-let-7i-5p	59327.2	52322.7	62966.9	44981.4	48051.1	50109.6	let-7	rno-let-7i-5p	rno-let-7i-5p	rno-let-7i-5p
rno-miR-127-3p	50805.5	54045.7	47182.2	72531.6	68273.5	74618.4	miR-127	rno-miR-127-3p	rno-miR-127-3p	rno-miR-127-3p
rno-miR-99a-5p	41779	48678.1	42724	38544.1	48035.5	48716.1	miR-10	rno-miR-99a-5p	rno-miR-99a-5p	rno-miR-99a-5p
rno-let-7f-5p	32238.1	29829.6	31845.9	26797.5	26716.9	26300.7	let-7	rno-let-7f-5p	rno-let-7f-5p	rno-let-7f-5p
rno-miR-26a-5p	26736	27448.3	25078.9	25648.7	21863.4	23752.4	miR-26	rno-miR-26a-5p	rno-miR-26a-5p	rno-miR-26a-5p
rno-miR-30d-5p	23797.5	23431.1	24340.9	23715.8	24723.5	23156.5	miR-30	rno-miR-30d-5p	rno-miR-30d-5p	rno-miR-30d-5p
rno-miR-125b-5p	23320.9	26401.4	21229.6	30456	26121.4	26684	miR-10	rno-miR-125b-5p	rno-miR-125b-5p	rno-miR-125b-5p
rno-miR-7a-5p	20831	16148.5	23219	13763.4	15280.5	14325.2	miR-7	rno-miR-7a-5p	rno-miR-7a-5p	rno-miR-7a-5p
rno-miR-191a-5p	19948.3	19202.6	19132.3	16148.7	14497.8	13724.1	miR-191	rno-miR-191a-5p	rno-miR-191a-5p	rno-miR-191a-5p
rno-miR-96-5p	18732.2	19015.7	21058.1	16604.6	16606.8	11883.5	miR-96	rno-miR-96-5p	rno-miR-96-5p	rno-miR-96-5p
rno-miR-129-5p	17346.4	16472.6	17937.7	16667.3	17849.7	17678	miR-129	rno-miR-129-5p	rno-miR-129-5p	rno-miR-129-5p
rno-miR-100-5p	14215.2	14493.5	13429.1	17307.1	17241.3	18963.6	miR-10	rno-miR-100-5p	rno-miR-100-5p	rno-miR-100-5p
rno-miR-27b-3p	12959.1	14941	11594	21456.2	18013.2	17301.1	miR-27	rno-miR-27b-3p	rno-miR-27b-3p	rno-miR-27b-3p
rno-miR-21-5p	12499.5	12562.2	12961.8	14526.5	14124.4	14826.2	miR-21	rno-miR-21-5p	rno-miR-21-5p	rno-miR-21-5p
rno-miR-30a-5p	11043.2	11369	10929.7	13481	12169	11357.3	miR-30	rno-miR-30a-5p	rno-miR-30a-5p	rno-miR-30a-5p
rno-miR-126a-3p	9984.23	11204.1	9590.46	9557.17	10303.6	10131.9	miR-126	rno-miR-126a-3p	rno-miR-126a-3p	rno-miR-126a-3p
rno-let-7c-5p	8052.51	8391.14	7852.08	8903.5	7664.22	7736.98	let-7	rno-let-7c-5p	rno-let-7c-5p	rno-let-7c-5p
rno-miR-143-3p	7136.74	8167.66	6841	9751.55	9901.12	11491.6	miR-143	rno-miR-143-3p	rno-miR-143-3p	rno-miR-143-3p
rno-miR-541-5p	7020.17	6331.05	7355.6	6136.14	6495.94	6492.23	miR-541	rno-miR-541-5p	rno-miR-541-5p	rno-miR-541-5p
rno-let-7a-5p	6719.74	6874.85	6222.59	6705.91	5890.48	5903.52	let-7	rno-let-7a-5p	rno-let-7a-5p	rno-let-7a-5p
rno-miR-379-5p	6668.55	7169.79	5959.72	9251.43	9140.98	9261.42	miR-379	rno-miR-379-5p	rno-miR-379-5p	rno-miR-379-5p
rno-miR-30c-5p	6352.98	6548.21	6550.86	5996.93	5747.88	5048.99	miR-30	rno-miR-30c-5p	rno-miR-30c-5p	rno-miR-30c-5p
rno-miR-341	4819.62	5722.46	4467.18	10721.9	9442.25	11398.1	miR-341	rno-miR-341	rno-miR-341	rno-miR-341
novel_miR_1184	4787.45	5768.02	5394.3	5025.06	5709.91	5023.18	miR-154	novel_miR_1184	novel_miR_1184	novel_miR_1184
rno-miR-103-3p	4470.65	4568.68	4574.61	4358.14	3852.75	3536.55	miR-103	rno-miR-103-3p	rno-miR-103-3p	rno-miR-103-3p
rno-miR-125a-5p	4388.89	4436.67	4094.52	3937.34	3518.97	3423.58	miR-10	rno-miR-125a-5p	rno-miR-125a-5p	rno-miR-125a-5p
rno-miR-433-3p	4244.78	4710.13	3810.82	5561.01	4791.7	5386.11	miR-433	rno-miR-433-3p	rno-miR-433-3p	rno-miR-433-3p
rno-miR-382-3p	4206.27	4248.71	4122.42	4650.69	4655.23	5152.65	miR-154	rno-miR-382-3p	rno-miR-382-3p	rno-miR-382-3p
rno-miR-99b-5p	4187.63	4097.99	4113.19	4221	4294.77	4431.84	miR-10	rno-miR-99b-5p	rno-miR-99b-5p	rno-miR-99b-5p
rno-miR-493-5p	3945.68	3905.95	3776.4	3777.27	3981.63	3933.8	miR-493	rno-miR-493-5p	rno-miR-493-5p	rno-miR-493-5p
rno-miR-29a-3p	3926.47	4059.96	3944.52	4582.12	3755.99	3833.41	miR-29	rno-miR-29a-3p	rno-miR-29a-3p	rno-miR-29a-3p
rno-miR-148b-3p	3778.29	3854.24	3588.53	4838.91	4496.85	4948.76	miR-148	rno-miR-148b-3p	rno-miR-148b-3p	rno-miR-148b-3p
rno-let-7b-5p	3686.32	3795.77	3493.51	4111.88	3437.59	3542.93	let-7	rno-let-7b-5p	rno-let-7b-5p	rno-let-7b-5p
rno-miR-107-3p	3603.15	4074.86	3521.32	4676.77	3705.18	2999.05	miR-103	rno-miR-107-3p	rno-miR-107-3p	rno-miR-107-3p
rno-miR-370-3p	3545.71	3852.51	3791.89	4345.31	5086.06	5986.75	miR-370	rno-miR-370-3p	rno-miR-370-3p	rno-miR-370-3p
rno-miR-30e-5p	3541.36	3716.69	3586.17	3997.31	3407.61	3396.05	miR-30	rno-miR-30e-5p	rno-miR-30e-5p	rno-miR-30e-5p
rno-miR-378a-3p	3502.47	3861.78	3178.28	3709.06	3623.12	3714.39	miR-378	rno-miR-378a-3p	rno-miR-378a-3p	rno-miR-378a-3p
rno-miR-129-2-3p	3454.3	3206.93	3543.69	2718.27	2575.35	2417.53	miR-129	rno-miR-129-2-3p	rno-miR-129-2-3p	rno-miR-129-2-3p
rno-miR-129-1-3p	3454.3	3206.93	3543.69	2718.27	2575.35	2417.44	miR-129	rno-miR-129-1-3p	rno-miR-129-1-3p	rno-miR-129-1-3p
rno-miR-411-5p	3290.8	3854.42	3068.04	4795.99	4304.12	3999.64	miR-379	rno-miR-411-5p	rno-miR-411-5p	rno-miR-411-5p
rno-let-7d-5p	3280.39	3578.88	2936.88	3341.2	2764.28	3038.51	let-7	rno-let-7d-5p	rno-let-7d-5p	rno-let-7d-5p
rno-miR-185-5p	3171.29	3110	3093.49	2973.78	2600.95	2541.12	miR-185	rno-miR-185-5p	rno-miR-185-5p	rno-miR-185-5p
rno-miR-140-3p	3065.69	3047.81	3019.22	3636.12	3128.05	3074.53	miR-140	rno-miR-140-3p	rno-miR-140-3p	rno-miR-140-3p
rno-miR-300-3p	3003.71	3445.4	2881.26	4484.67	4010.05	4240.21	miR-154	rno-miR-300-3p	rno-miR-300-3p	rno-miR-300-3p
rno-miR-543-3p	2954.32	3214.9	2858.79	3251.64	3484.12	4152.56	miR-329	rno-miR-543-3p	rno-miR-543-3p	rno-miR-543-3p
rno-miR-26b-5p	2924.61	2944.73	2813.14	2887.01	2502.73	2548.06	miR-26	rno-miR-26b-5p	rno-miR-26b-5p	rno-miR-26b-5p
rno-miR-340-5p	2518.86	2557.45	2529.34	3008.46	2571.26	2820.24	miR-340	rno-miR-340-5p	rno-miR-340-5p	rno-miR-340-5p
rno-miR-98-5p	2476.85	2629.18	2373.54	2585.79	2197.66	2218.05	let-7	rno-miR-98-5p	rno-miR-98-5p	rno-miR-98-5p
rno-miR-499-5p	2408.53	2901.42	2394.65	3136.36	2945.63	3437.8	miR-499	rno-miR-499-5p	rno-miR-499-5p	rno-miR-499-5p
rno-miR-211-5p	2337.94	2715.88	2296.91	2311.59	2276.02	2720.58	miR-204	rno-miR-211-5p	rno-miR-211-5p	rno-miR-211-5p
rno-miR-218a-5p	2290.44	2582.75	2346.37	2654.72	2815.19	2579.51	miR-218	rno-miR-218a-5p	rno-miR-218a-5p	rno-miR-218a-5p
rno-miR-495	2231.21	2377.8	2152.34	2360.02	2392.73	2705.96	miR-329	rno-miR-495	rno-miR-495	rno-miR-495
rno-miR-323-3p	2147.94	2313.19	1899.88	2518.16	2345.04	2695.67	miR-154	rno-miR-323-3p	rno-miR-323-3p	rno-miR-323-3p
rno-miR-101a-3p	2064.1	2213.14	2010.12	3494.97	3015.52	3418.19	miR-101	rno-miR-101a-3p	rno-miR-101a-3p	rno-miR-101a-3p
rno-miR-328a-3p	2054.07	2388.29	2018	2231.77	2030.14	2113.16	miR-328	rno-miR-328a-3p	rno-miR-328a-3p	rno-miR-328a-3p
rno-miR-409a-3p	2023.51	1936.74	2078.15	2046.05	2263.95	2510.48	miR-154	rno-miR-409a-3p	rno-miR-409a-3p	rno-miR-409a-3p
rno-miR-337-5p	2018.69	2224.4	1857.67	2351.85	2137.99	2377.42	miR-337	rno-miR-337-5p	rno-miR-337-5p	rno-miR-337-5p
rno-miR-22-3p	2000.52	2319.68	1979.14	2479.82	2196.11	2825.22	miR-22	rno-miR-22-3p	rno-miR-22-3p	rno-miR-22-3p
rno-miR-382-5p	1942.32	2056.01	1638.37	2465.35	2322.45	2357.16	miR-154	rno-miR-382-5p	rno-miR-382-5p	rno-miR-382-5p
rno-miR-199a-3p	1885.46	2233.76	1682.21	3142.52	2271.35	2406.09	miR-199	rno-miR-199a-3p	rno-miR-199a-3p	rno-miR-199a-3p
rno-miR-434-3p	1782.7	1978.83	1649.24	2274.97	1922.58	2070.03	miR-434	rno-miR-434-3p	rno-miR-434-3p	rno-miR-434-3p
rno-miR-532-5p	1725.73	1878.01	1661.83	2494.94	2182.19	2406.09	miR-188	rno-miR-532-5p	rno-miR-532-5p	rno-miR-532-5p
rno-miR-431	1716.18	2163.25	1487.01	3445.53	3079.67	3122.81	miR-431	rno-miR-431	rno-miR-431	rno-miR-431
rno-miR-181a-5p	1688.45	1875.58	1606.12	2086.32	1808.01	1656.37	miR-181	rno-miR-181a-5p	rno-miR-181a-5p	rno-miR-181a-5p
rno-miR-434-5p	1646.91	1861.55	1764.73	2006.36	2372.19	1980.09	miR-434	rno-miR-434-5p	rno-miR-434-5p	rno-miR-434-5p
rno-miR-374-5p	1599.22	1669.69	1442.62	2996.35	1687.79	1622.79	miR-374	rno-miR-374-5p	rno-miR-374-5p	rno-miR-374-5p
rno-miR-1839-5p	1593.83	1559.51	1474.33	1629.33	1596.58	1591.34	miR-1839	rno-miR-1839-5p	rno-miR-1839-5p	rno-miR-1839-5p
rno-miR-409a-5p	1530.53	1489.78	1568.35	1750.85	1607.97	1417.27	miR-154	rno-miR-409a-5p	rno-miR-409a-5p	rno-miR-409a-5p
rno-miR-423-3p	1455.11	1435.64	1479.31	1425.41	1352.65	1491.77	miR-423	rno-miR-423-3p	rno-miR-423-3p	rno-miR-423-3p
rno-miR-204-5p	1450.95	1607.06	1466.45	1423.77	1451.84	1658.25	miR-204	rno-miR-204-5p	rno-miR-204-5p	rno-miR-204-5p
rno-let-7e-5p	1429	1498.79	1316.62	1376.33	1285.09	1391.37	let-7	rno-let-7e-5p	rno-let-7e-5p	rno-let-7e-5p
rno-miR-24-3p	1412.25	1693.51	1326.59	1713.23	1614.01	1647.3	miR-24	rno-miR-24-3p	rno-miR-24-3p	rno-miR-24-3p
rno-miR-494-3p	1256.88	1114.63	1259.1	982.184	911.304	741.309	miR-154	rno-miR-494-3p	rno-miR-494-3p	rno-miR-494-3p
rno-miR-151-3p	1256.69	1444.56	1147.78	1240.27	1568.26	1531.55	miR-28	rno-miR-151-3p	rno-miR-151-3p	rno-miR-151-3p
rno-miR-136-3p	1248.64	1310.47	1231.84	1854.03	1542.07	1683.65	miR-136	rno-miR-136-3p	rno-miR-136-3p	rno-miR-136-3p
rno-miR-134-5p	1216.85	1366.78	1047.86	1819.06	1903.3	1939.33	miR-134	rno-miR-134-5p	rno-miR-134-5p	rno-miR-134-5p
novel_miR_16	1168.21	1433.91	1096.14	1404.99	1377.08	1433.93	miR-744	novel_miR_16	novel_miR_16	novel_miR_16
rno-miR-30b-5p	1143.8	1230.26	1102.12	1769.26	1232.72	1236.01	miR-30	rno-miR-30b-5p	rno-miR-30b-5p	rno-miR-30b-5p
rno-miR-7b	1133.58	934.196	1201.22	1067.52	1134.31	1058.74	miR-7	rno-miR-7b	rno-miR-7b	rno-miR-7b
rno-miR-493-3p	1064.79	1119.04	1031.1	1120.97	1342.82	1159.06	miR-493	rno-miR-493-3p	rno-miR-493-3p	rno-miR-493-3p
rno-miR-708-3p	1057.22	1301.21	1018.88	1479.51	1714.17	1912.29	miR-708	rno-miR-708-3p	rno-miR-708-3p	rno-miR-708-3p
rno-miR-199a-5p	1021.36	1046.11	1066.98	1176.29	1005.73	1037.26	miR-199	rno-miR-199a-5p	rno-miR-199a-5p	rno-miR-199a-5p
rno-miR-186-5p	991.932	937.228	1035.72	928.303	773.47	681.923	miR-186	rno-miR-186-5p	rno-miR-186-5p	rno-miR-186-5p
rno-miR-708-5p	963.261	934.889	815.88	1208.31	862.537	731.915	miR-708	rno-miR-708-5p	rno-miR-708-5p	rno-miR-708-5p
rno-miR-23b-3p	956.448	926.054	790.788	1155.44	997.451	954.104	miR-23	rno-miR-23b-3p	rno-miR-23b-3p	rno-miR-23b-3p
rno-miR-212-5p	944.053	944.677	912.713	823.407	888.332	925.758	miR-132	rno-miR-212-5p	rno-miR-212-5p	rno-miR-212-5p
rno-miR-101b-3p	906.582	968.931	868.87	1501.36	1278.28	1387.45	miR-101	rno-miR-101b-3p	rno-miR-101b-3p	rno-miR-101b-3p
rno-miR-410-3p	900.621	1013.45	885.991	1347.1	1020.13	1194.02	miR-154	rno-miR-410-3p	rno-miR-410-3p	rno-miR-410-3p
rno-miR-342-3p	853.404	749.176	903.473	656.605	557.179	507.358	miR-342	rno-miR-342-3p	rno-miR-342-3p	rno-miR-342-3p
rno-miR-9a-5p	786.222	778.194	791.422	761.931	766.753	838.19	miR-9	rno-miR-9a-5p	rno-miR-9a-5p	rno-miR-9a-5p
rno-miR-320-3p	783.478	682.998	849.033	591.618	619.671	575.648	miR-320	rno-miR-320-3p	rno-miR-320-3p	rno-miR-320-3p
rno-miR-146a-5p	777.233	722.151	779.918	703.894	626.096	556.125	miR-146	rno-miR-146a-5p	rno-miR-146a-5p	rno-miR-146a-5p
rno-miR-127-5p	777.043	773.516	778.288	1031.55	850.856	903.213	miR-127	rno-miR-127-5p	rno-miR-127-5p	rno-miR-127-5p
rno-miR-329-3p	753.766	735.75	743.142	733.987	634.175	696.953	miR-329	rno-miR-329-3p	rno-miR-329-3p	rno-miR-329-3p
rno-miR-329-5p	747.71	740.861	853.471	795.965	695.208	581.203	miR-329	rno-miR-329-5p	rno-miR-329-5p	rno-miR-329-5p
rno-miR-23a-3p	744.682	767.539	699.571	972.153	805.203	756.83	miR-23	rno-miR-23a-3p	rno-miR-23a-3p	rno-miR-23a-3p
rno-miR-27a-3p	734.747	876.594	605.274	1222	1092.85	1205.54	miR-27	rno-miR-27a-3p	rno-miR-27a-3p	rno-miR-27a-3p
rno-miR-181d-5p	696.803	683.345	688.52	856.366	778.532	749.314	miR-181	rno-miR-181d-5p	rno-miR-181d-5p	rno-miR-181d-5p
rno-miR-369-3p	694.343	773.603	659.534	977.742	755.949	787.707	miR-154	rno-miR-369-3p	rno-miR-369-3p	rno-miR-369-3p
rno-miR-128-3p	676.459	785.123	645.04	673.586	739.011	918.57	miR-128	rno-miR-128-3p	rno-miR-128-3p	rno-miR-128-3p
rno-miR-181b-5p	663.401	662.21	621.579	694.723	608.283	620.412	miR-181	rno-miR-181b-5p	rno-miR-181b-5p	rno-miR-181b-5p
rno-miR-146b-5p	660.089	586.85	706.546	543.54	575.673	529.74	miR-146	rno-miR-146b-5p	rno-miR-146b-5p	rno-miR-146b-5p
rno-miR-425-5p	641.733	726.568	678.284	680.393	685.182	646.062	miR-425	rno-miR-425-5p	rno-miR-425-5p	rno-miR-425-5p
rno-miR-423-5p	641.354	576.109	639.062	540.029	515.809	535.131	miR-423	rno-miR-423-5p	rno-miR-423-5p	rno-miR-423-5p
rno-miR-152-3p	626.404	653.721	514.601	863.89	714.773	701.691	miR-148	rno-miR-152-3p	rno-miR-152-3p	rno-miR-152-3p
rno-miR-25-3p	615.238	655.713	600.021	765.442	733.658	868.414	miR-25	rno-miR-25-3p	rno-miR-25-3p	rno-miR-25-3p
rno-miR-369-5p	615.049	723.623	573.208	667.567	692.482	668.363	miR-154	rno-miR-369-5p	rno-miR-369-5p	rno-miR-369-5p
rno-miR-125b-1-3p	604.262	695.125	606.814	464.152	493.42	493.307	miR-10	rno-miR-125b-1-3p	rno-miR-125b-1-3p	rno-miR-125b-1-3p
rno-miR-361-3p	579.66	534.272	624.931	495.606	508.022	508.665	miR-361	rno-miR-361-3p	rno-miR-361-3p	rno-miR-361-3p
rno-miR-124-3p	559.884	725.529	460.07	1482.95	975.939	1160.2	miR-124	rno-miR-124-3p	rno-miR-124-3p	rno-miR-124-3p
rno-miR-487b-3p	558.086	644.539	529.91	725.389	664.546	729.138	miR-154	rno-miR-487b-3p	rno-miR-487b-3p	rno-miR-487b-3p
rno-miR-1193-3p	552.503	563.376	558.715	625.15	560.975	456.222	miR-1193	rno-miR-1193-3p	rno-miR-1193-3p	rno-miR-1193-3p
rno-miR-145-5p	539.54	431.281	597.303	447.242	386.248	319.723	miR-145	rno-miR-145-5p	rno-miR-145-5p	rno-miR-145-5p
rno-miR-136-5p	535.566	610.324	499.021	746.239	693.553	487.263	miR-136	rno-miR-136-5p	rno-miR-136-5p	rno-miR-136-5p
rno-miR-485-3p	534.336	625.136	484.89	695.081	612.274	671.303	miR-485	rno-miR-485-3p	rno-miR-485-3p	rno-miR-485-3p
rno-miR-411-3p	527.712	627.129	482.082	720.302	609.645	693.522	miR-379	rno-miR-411-3p	rno-miR-411-3p	rno-miR-411-3p
rno-miR-132-5p	526.103	630.333	519.04	626.512	667.076	546.567	miR-132	rno-miR-132-5p	rno-miR-132-5p	rno-miR-132-5p
rno-miR-30e-3p	516.263	495.553	473.386	490.519	517.95	515.853	miR-30	rno-miR-30e-3p	rno-miR-30e-3p	rno-miR-30e-3p
rno-miR-132-3p	464.125	482.733	425.739	566.325	503.349	502.13	miR-132	rno-miR-132-3p	rno-miR-132-3p	rno-miR-132-3p
rno-miR-1843a-5p	440.47	491.915	439.961	511.871	535.277	661.501	miR-1843	rno-miR-1843a-5p	rno-miR-1843a-5p	rno-miR-1843a-5p
rno-miR-598-3p	426.844	431.714	410.703	569.764	537.808	629.643	miR-598	rno-miR-598-3p	rno-miR-598-3p	rno-miR-598-3p
rno-miR-540-3p	424.005	478.402	396.3	617.77	561.072	511.605	miR-540	rno-miR-540-3p	rno-miR-540-3p	rno-miR-540-3p
rno-miR-140-5p	423.438	417.855	435.885	367.424	337.675	340.635	miR-140	rno-miR-140-5p	rno-miR-140-5p	rno-miR-140-5p
rno-miR-29b-3p	402.621	447.998	384.796	540.674	429.176	426.569	miR-29	rno-miR-29b-3p	rno-miR-29b-3p	rno-miR-29b-3p
rno-miR-770-3p	388.522	455.881	323.834	415.859	512.597	486.282	miR-770	rno-miR-770-3p	rno-miR-770-3p	rno-miR-770-3p
rno-miR-872-5p	366.948	405.901	336.787	493.887	444.361	456.63	miR-872	rno-miR-872-5p	rno-miR-872-5p	rno-miR-872-5p
rno-miR-30a-3p	353.511	360.166	317.221	379.962	369.506	354.44	miR-30	rno-miR-30a-3p	rno-miR-30a-3p	rno-miR-30a-3p
rno-miR-135a-5p	348.78	303.343	350.737	347.791	301.27	272.018	miR-135	rno-miR-135a-5p	rno-miR-135a-5p	rno-miR-135a-5p
rno-miR-192-5p	343.576	326.297	336.243	423.884	403.867	427.795	miR-192	rno-miR-192-5p	rno-miR-192-5p	rno-miR-192-5p
rno-miR-330-5p	342.535	390.743	302.184	459.494	510.26	447.236	miR-330	rno-miR-330-5p	rno-miR-330-5p	rno-miR-330-5p
rno-miR-340-3p	314.716	366.229	322.384	294.053	329.401	262.46	miR-340	rno-miR-340-3p	rno-miR-340-3p	rno-miR-340-3p
rno-miR-380-3p	303.834	363.977	313.869	410.915	387.708	469.455	miR-379	rno-miR-380-3p	rno-miR-380-3p	rno-miR-380-3p
rno-miR-16-5p	303.834	307.241	296.568	331.813	255.52	219.82	miR-15	rno-miR-16-5p	rno-miR-16-5p	rno-miR-16-5p
rno-miR-28-3p	292.29	284.287	273.017	336.542	316.455	310.655	miR-28	rno-miR-28-3p	rno-miR-28-3p	rno-miR-28-3p
rno-let-7d-3p	286.518	303.256	257.98	309.458	266.519	286.149	let-7	rno-let-7d-3p	rno-let-7d-3p	rno-let-7d-3p
rno-miR-1b	277.718	261.246	286.513	335.038	293.482	315.883	miR-1	rno-miR-1b	rno-miR-1b	rno-miR-1b
rno-miR-126a-5p	275.542	281.082	242.943	396.872	292.704	272.263	miR-126	rno-miR-126a-5p	rno-miR-126a-5p	rno-miR-126a-5p
rno-miR-451-5p	266.553	259.427	301.007	210.867	212.3	200.868	miR-451	rno-miR-451-5p	rno-miR-451-5p	rno-miR-451-5p
rno-miR-758-3p	246.209	291.823	260.335	319.203	308.668	289.989	miR-379	rno-miR-758-3p	rno-miR-758-3p	rno-miR-758-3p
rno-miR-24-2-5p	241.288	266.183	239.682	244.758	278.881	259.193	miR-24	rno-miR-24-2-5p	rno-miR-24-2-5p	rno-miR-24-2-5p
rno-miR-379-3p	233.151	270.081	206.71	363.483	293.774	282.719	miR-379	rno-miR-379-3p	rno-miR-379-3p	rno-miR-379-3p
rno-miR-485-5p	232.205	233.701	216.584	224.696	223.397	237.791	miR-485	rno-miR-485-5p	rno-miR-485-5p	rno-miR-485-5p
rno-miR-668	232.11	258.82	218.576	290.972	264.183	281.983	miR-668	rno-miR-668	rno-miR-668	rno-miR-668
rno-miR-450a-5p	229.461	236.559	230.624	215.668	183.195	223.986	miR-450	rno-miR-450a-5p	rno-miR-450a-5p	rno-miR-450a-5p
rno-miR-376c-3p	224.067	215.424	235.878	174.039	154.577	151.284	miR-368	rno-miR-376c-3p	rno-miR-376c-3p	rno-miR-376c-3p
rno-miR-148a-5p	219.241	242.276	240.95	241.677	243.936	307.47	miR-148	rno-miR-148a-5p	rno-miR-148a-5p	rno-miR-148a-5p
rno-miR-376b-5p	203.534	224.432	205.17	216.599	219.406	207.812	miR-368	rno-miR-376b-5p	rno-miR-376b-5p	rno-miR-376b-5p
rno-miR-6331	190.003	184.501	173.285	200.406	203.248	221.372	#N/A	rno-miR-6331	rno-miR-6331	rno-miR-6331
rno-miR-501-3p	183.095	174.972	164.227	157.416	147.277	163.047	miR-500	rno-miR-501-3p	rno-miR-501-3p	rno-miR-501-3p
rno-miR-361-5p	180.351	204.423	174.191	207.93	170.152	161.985	miR-361	rno-miR-361-5p	rno-miR-361-5p	rno-miR-361-5p
rno-miR-99b-3p	178.837	178.264	181.528	194.459	205.778	209.69	miR-10	rno-miR-99b-3p	rno-miR-99b-3p	rno-miR-99b-3p
rno-miR-125b-2-3p	177.796	172.114	162.324	203.201	203.053	201.93	miR-10	rno-miR-125b-2-3p	rno-miR-125b-2-3p	rno-miR-125b-2-3p
rno-miR-652-3p	163.792	197.32	146.291	244.686	202.566	204.789	miR-652	rno-miR-652-3p	rno-miR-652-3p	rno-miR-652-3p
rno-miR-93-5p	152.911	141.883	151.183	154.622	111.455	105.213	miR-17	rno-miR-93-5p	rno-miR-93-5p	rno-miR-93-5p
rno-miR-299a-3p	152.532	147.86	155.44	194.674	161.196	172.441	miR-299	rno-miR-299a-3p	rno-miR-299a-3p	rno-miR-299a-3p
rno-miR-195-5p	146.666	143.096	142.034	153.332	135.79	123.347	miR-15	rno-miR-195-5p	rno-miR-195-5p	rno-miR-195-5p
rno-miR-211-3p	144.111	170.988	137.324	226.344	197.31	165.334	miR-204	rno-miR-211-3p	rno-miR-211-3p	rno-miR-211-3p
rno-miR-221-3p	144.016	146.388	136.961	140.292	124.596	110.196	miR-221	rno-miR-221-3p	rno-miR-221-3p	rno-miR-221-3p
rno-miR-412-5p	143.638	158.688	144.298	162.718	164.798	188.533	miR-412	rno-miR-412-5p	rno-miR-412-5p	rno-miR-412-5p
rno-miR-380-5p	138.055	137.639	130.711	195.534	174.532	164.681	miR-379	rno-miR-380-5p	rno-miR-380-5p	rno-miR-380-5p
rno-miR-154-5p	137.771	137.379	113.772	210.939	153.117	147.363	miR-154	rno-miR-154-5p	rno-miR-154-5p	rno-miR-154-5p
rno-miR-29c-3p	134.648	148.12	130.077	205.493	140.657	146.301	miR-29	rno-miR-29c-3p	rno-miR-29c-3p	rno-miR-29c-3p
rno-miR-3559-5p	128.782	133.914	122.015	142.943	144.746	150.549	#N/A	rno-miR-3559-5p	rno-miR-3559-5p	rno-miR-3559-5p
rno-miR-194-5p	127.457	147.254	125.729	185.36	146.303	141.237	miR-194	rno-miR-194-5p	rno-miR-194-5p	rno-miR-194-5p
novel_miR_496	122.915	156.955	102.812	151.612	156.719	218.839	#N/A	novel_miR_496	novel_miR_496	novel_miR_496
rno-miR-20a-5p	122.821	120.488	119.479	125.961	86.7306	67.3917	miR-17	rno-miR-20a-5p	rno-miR-20a-5p	rno-miR-20a-5p
rno-miR-30c-2-3p	116.197	108.621	124.008	117.578	118.853	121.959	miR-30	rno-miR-30c-2-3p	rno-miR-30c-2-3p	rno-miR-30c-2-3p
rno-miR-106b-3p	115.724	121.614	103.446	133.915	131.605	135.519	miR-17	rno-miR-106b-3p	rno-miR-106b-3p	rno-miR-106b-3p
rno-miR-150-5p	112.507	115.378	100.638	144.376	116.517	109.787	miR-150	rno-miR-150-5p	rno-miR-150-5p	rno-miR-150-5p
rno-miR-376b-3p	111.844	127.591	112.776	170.886	151.17	173.748	miR-368	rno-miR-376b-3p	rno-miR-376b-3p	rno-miR-376b-3p
rno-miR-496-3p	110.803	112.346	94.5685	155.768	124.694	117.629	miR-154	rno-miR-496-3p	rno-miR-496-3p	rno-miR-496-3p
rno-miR-10b-5p	110.803	88.8721	116.399	71.7221	76.8019	73.2732	miR-10	rno-miR-10b-5p	rno-miR-10b-5p	rno-miR-10b-5p
rno-miR-142-5p	110.52	120.575	99.8223	159.637	135.109	156.185	miR-142	rno-miR-142-5p	rno-miR-142-5p	rno-miR-142-5p
rno-miR-421-3p	105.599	101.952	92.5757	132.768	104.349	78.2561	miR-95	rno-miR-421-3p	rno-miR-421-3p	rno-miR-421-3p
rno-miR-22-5p	102.76	130.017	109.333	93.5755	98.3142	144.504	miR-22	rno-miR-22-5p	rno-miR-22-5p	rno-miR-22-5p
rno-miR-28-5p	102.382	123.693	106.163	162.002	131.507	266.871	miR-28	rno-miR-28-5p	rno-miR-28-5p	rno-miR-28-5p
rno-miR-145-3p	101.247	96.9277	108.971	88.0584	89.1642	91.8161	miR-145	rno-miR-145-3p	rno-miR-145-3p	rno-miR-145-3p
rno-miR-666-5p	101.057	121.355	92.0322	171.101	180.47	179.303	miR-666	rno-miR-666-5p	rno-miR-666-5p	rno-miR-666-5p
rno-miR-222-3p	100.963	82.6354	90.6734	74.2299	74.7577	72.3746	miR-221	rno-miR-222-3p	rno-miR-222-3p	rno-miR-222-3p
rno-miR-29c-5p	99.3541	94.3291	109.515	71.0772	86.6333	69.2705	miR-29	rno-miR-29c-5p	rno-miR-29c-5p	rno-miR-29c-5p
rno-miR-539-3p	98.124	95.0221	93.0286	120.516	84.5891	72.8648	miR-154	rno-miR-539-3p	rno-miR-539-3p	rno-miR-539-3p
rno-miR-345-3p	96.61	106.023	97.6483	107.117	96.0754	85.6896	miR-345	rno-miR-345-3p	rno-miR-345-3p	rno-miR-345-3p
novel_miR_1012	96.61	117.976	93.4815	142.369	136.666	173.585	miR-182	novel_miR_1012	novel_miR_1012	novel_miR_1012
novel_miR_539	95.2853	93.2031	92.5757	73.0835	77.97	85.1178	#N/A	novel_miR_539	novel_miR_539	novel_miR_539
rno-miR-153-3p	94.0552	101.085	101.272	117.865	120.313	83.8925	miR-153	rno-miR-153-3p	rno-miR-153-3p	rno-miR-153-3p
rno-miR-376a-5p	93.7713	89.565	87.3218	111.846	89.7482	88.712	miR-368	rno-miR-376a-5p	rno-miR-376a-5p	rno-miR-376a-5p
rno-miR-151-5p	92.2573	112.519	86.9595	161.715	106.491	339.654	miR-28	rno-miR-151-5p	rno-miR-151-5p	rno-miR-151-5p
rno-miR-149-5p	90.1756	110.787	86.3254	94.4353	88.6775	98.6778	miR-149	rno-miR-149-5p	rno-miR-149-5p	rno-miR-149-5p
rno-miR-1843b-5p	88.9455	108.275	90.6734	124.17	127.419	162.475	miR-1843	rno-miR-1843b-5p	rno-miR-1843b-5p	rno-miR-1843b-5p
rno-miR-339-5p	88.2832	95.1953	73.9156	129.831	99.3849	86.4248	miR-339	rno-miR-339-5p	rno-miR-339-5p	rno-miR-339-5p
rno-miR-667-3p	87.8101	103.857	80.4376	118.367	89.2615	84.7911	miR-667	rno-miR-667-3p	rno-miR-667-3p	rno-miR-667-3p
rno-miR-3072	87.6208	80.4699	86.2349	98.6627	76.3152	70.7409	miR-3072	rno-miR-3072	rno-miR-3072	rno-miR-3072
rno-miR-374-3p	87.337	91.3841	87.6842	87.4852	89.8455	99.6581	miR-374	rno-miR-374-3p	rno-miR-374-3p	rno-miR-374-3p
rno-miR-3085	85.823	85.7538	81.7963	104.251	74.271	102.027	miR-3085	rno-miR-3085	rno-miR-3085	rno-miR-3085
rno-miR-142-3p	82.0381	87.3995	80.8905	109.912	100.456	92.633	miR-142	rno-miR-142-3p	rno-miR-142-3p	rno-miR-142-3p
rno-miR-301a-5p	81.6596	93.7228	77.3577	87.2703	89.4562	95.247	miR-130	rno-miR-301a-5p	rno-miR-301a-5p	rno-miR-301a-5p
rno-miR-203a-3p	81.4703	83.2418	73.1003	134.703	105.517	103.007	miR-203	rno-miR-203a-3p	rno-miR-203a-3p	rno-miR-203a-3p
rno-miR-351-5p	80.9972	77.3516	77.1766	71.7221	64.2449	57.671	miR-351	rno-miR-351-5p	rno-miR-351-5p	rno-miR-351-5p
rno-miR-212-3p	80.3349	92.2503	83.9703	144.232	115.349	108.072	miR-132	rno-miR-212-3p	rno-miR-212-3p	rno-miR-212-3p
rno-miR-455-5p	80.1456	88.5256	98.7353	74.0866	90.0402	76.9491	miR-455	rno-miR-455-5p	rno-miR-455-5p	rno-miR-455-5p
rno-miR-362-5p	78.7263	72.5009	85.7819	71.7938	49.3518	44.356	miR-362	rno-miR-362-5p	rno-miR-362-5p	rno-miR-362-5p
rno-miR-32-5p	76.7392	88.9587	79.26	99.4508	92.2791	83.8108	miR-32	rno-miR-32-5p	rno-miR-32-5p	rno-miR-32-5p
rno-miR-539-5p	76.5499	76.7453	70.8358	81.8248	72.7136	73.2732	miR-154	rno-miR-539-5p	rno-miR-539-5p	rno-miR-539-5p
rno-miR-330-3p	76.2661	78.9108	74.4591	71.0056	64.3423	63.4708	miR-330	rno-miR-330-3p	rno-miR-330-3p	rno-miR-330-3p
rno-miR-450b-5p	73.9951	81.6826	75.999	74.6598	65.8997	84.7911	miR-450	rno-miR-450b-5p	rno-miR-450b-5p	rno-miR-450b-5p
rno-miR-877	73.522	83.5883	72.4663	102.962	108.146	107.99	miR-877	rno-miR-877	rno-miR-877	rno-miR-877
rno-miR-183-3p	73.522	86.3601	69.477	95.5817	84.5891	104.641	miR-183	rno-miR-183-3p	rno-miR-183-3p	rno-miR-183-3p
rno-miR-214-3p	72.765	76.4854	65.7631	80.5351	60.7407	63.9609	miR-214	rno-miR-214-3p	rno-miR-214-3p	rno-miR-214-3p
rno-miR-532-3p	69.6425	69.5558	57.2483	108.909	79.0407	75.5604	miR-188	rno-miR-532-3p	rno-miR-532-3p	rno-miR-532-3p
rno-miR-433-5p	68.4124	70.5953	68.8429	89.2048	80.5982	171.216	miR-433	rno-miR-433-5p	rno-miR-433-5p	rno-miR-433-5p
rno-miR-665	65.2898	75.446	65.2196	124.887	85.3679	90.5908	miR-665	rno-miR-665	rno-miR-665	rno-miR-665
rno-miR-344b-1-3p	63.8705	66.091	63.9515	57.392	63.5635	65.0228	miR-344	rno-miR-344b-1-3p	rno-miR-344b-1-3p	rno-miR-344b-1-3p
rno-miR-1-3p	62.2619	58.4685	68.7524	77.5258	72.4215	80.2983	miR-1	rno-miR-1-3p	rno-miR-1-3p	rno-miR-1-3p
rno-miR-190a-5p	61.5995	56.9959	66.4878	83.1145	57.9178	49.2572	miR-190	rno-miR-190a-5p	rno-miR-190a-5p	rno-miR-190a-5p
rno-miR-1188-5p	56.7738	63.4924	52.538	77.4541	67.4572	63.8792	miR-1188	rno-miR-1188-5p	rno-miR-1188-5p	rno-miR-1188-5p
rno-miR-148b-5p	56.4899	56.1297	56.0708	57.1054	57.7231	63.4708	miR-148	rno-miR-148b-5p	rno-miR-148b-5p	rno-miR-148b-5p
rno-miR-181c-5p	55.6383	63.9255	51.8134	92.2141	78.7487	84.7911	miR-181	rno-miR-181c-5p	rno-miR-181c-5p	rno-miR-181c-5p
rno-miR-676	55.3544	62.0199	51.5416	54.5976	65.0236	73.9267	miR-676	rno-miR-676	rno-miR-676	rno-miR-676
[truncated: 1,768 more rows]

## Sheet: Support Table 10
Support Table 10: miRNAs with differential expression
[truncated: 692 more rows]

[truncated: 8 more sheets: Support Table 11, Support Table 12, Support Table 13, Support Table 14, Support Table 15, Support Table 16, Support Table 17, Support Table 18]
